# Supplementary material for: Self-evolving vision transformer for chest X-ray diagnosis through knowledge distillation
Source: Nat Commun. 2022 Jul 4;13:3848. doi: 10.1038/s41467-022-31514-x (PMC9252561; doi:10.1038/s41467-022-31514-x)
Supplement: Supplementary file 4 — Source Data [file 41467_2022_31514_MOESM4_ESM.xlsx]

## Sheet: Fig. 4a-b
T	Proposed_AUC	Proposed_AUC_95%CI	Supervised_AUC	Supervised_AUC_95%CI
initial	0.948176	0.014596	0.948176	0.014596
1	0.962497	0.013653	0.949626	0.015359
2	0.973309	0.011933	0.9575	0.013428
3	0.974446	0.010398	0.949662	0.015217

## Sheet: Fig. 4a-b (raw)
Index	Label	Score_proposed_T=initial	Score_proposed_T=1	Score_proposed_T=2	Score_proposed_T=3	Score_supervised_T=initial	Score_supervised_T=1	Score_supervised_T=2	Score_supervised_T=3
0	0	0.182671	0.143315	0.202824	0.0506149	0.182671	0.267326	0.152822	0.107093
1	1	0.548218	0.755638	0.833183	0.858164	0.548218	0.964896	0.711865	0.865082
2	0	0.106866	0.185693	0.160116	0.0580304	0.106866	0.420423	0.239323	0.203673
3	0	0.293672	0.31495	0.344067	0.105322	0.293672	0.489021	0.296135	0.0970937
4	0	0.103401	0.0840559	0.121731	0.0237316	0.103401	0.114083	0.0831624	0.0501531
5	0	0.0481947	0.0816984	0.0510256	0.0165094	0.0481947	0.0588826	0.0464431	0.032366
6	0	0.10167	0.129982	0.220323	0.0758677	0.10167	0.194024	0.488492	0.126564
7	0	0.104753	0.115582	0.156447	0.0385738	0.104753	0.733275	0.123488	0.454527
8	1	0.663218	0.783761	0.982358	0.972967	0.663218	0.966691	0.958985	0.97771
9	0	0.15507	0.194099	0.124205	0.0619407	0.15507	0.173182	0.0566555	0.127903
10	0	0.218333	0.300966	0.110159	0.0180253	0.218333	0.14332	0.0378652	0.0928535
11	0	0.138668	0.0922106	0.0681137	0.0190624	0.138668	0.0625629	0.0348161	0.0329402
12	0	0.368934	0.285608	0.324743	0.324158	0.368934	0.416404	0.160926	0.263034
13	1	0.9999	0.999695	0.999814	0.999985	0.9999	0.999862	0.999893	0.999424
14	1	0.999844	0.999686	0.999646	0.999805	0.999844	0.999951	0.999974	0.999959
15	0	0.218531	0.0926558	0.0615895	0.018704	0.218531	0.0711915	0.0760403	0.0845452
16	1	0.99617	0.996644	0.997648	0.999549	0.99617	0.999153	0.99807	0.998785
17	0	0.785627	0.364586	0.630482	0.283675	0.785627	0.93989	0.860848	0.529897
18	0	0.0413216	0.0438728	0.0201208	0.00825183	0.0413216	0.0631724	0.0154169	0.0361432
19	0	0.304673	0.163873	0.115154	0.134633	0.304673	0.342884	0.606949	0.327796
20	1	0.995572	0.452805	0.795701	0.615062	0.995572	0.992887	0.99688	0.979484
21	1	0.973298	0.507001	0.686445	0.510289	0.973298	0.703637	0.882882	0.96956
22	0	0.21817	0.389723	0.246379	0.0961456	0.21817	0.880503	0.190195	0.214369
23	0	0.0371289	0.0996534	0.0785348	0.0720644	0.0371289	0.0718039	0.0625674	0.0179086
24	0	0.0574305	0.0585555	0.0383309	0.00670199	0.0574305	0.0307345	0.0338807	0.0487311
25	0	0.078247	0.107376	0.074415	0.0205851	0.078247	0.209209	0.0405952	0.0115481
26	1	0.984431	0.907389	0.959909	0.962338	0.984431	0.982259	0.980595	0.972706
27	0	0.419839	0.26564	0.249095	0.0666237	0.419839	0.664515	0.351308	0.463144
28	0	0.184752	0.135324	0.150875	0.0405951	0.184752	0.104874	0.0410559	0.0860078
29	0	0.0780513	0.202633	0.0493071	0.111519	0.0780513	0.110682	0.0797982	0.0732404
30	0	0.0833896	0.098385	0.199307	0.220793	0.0833896	0.0525011	0.0538181	0.0545148
31	0	0.146212	0.0764512	0.037116	0.00781768	0.146212	0.30198	0.115174	0.468568
32	0	0.0711734	0.0592031	0.0433992	0.0187172	0.0711734	0.0389323	0.0360373	0.0281435
33	0	0.619453	0.521685	0.657602	0.453684	0.619453	0.796081	0.894248	0.773651
34	1	0.998028	0.995275	0.998812	0.999367	0.998028	0.998038	0.999536	0.991295
35	0	0.590415	0.351009	0.218841	0.0375799	0.590415	0.575933	0.735404	0.54547
36	0	0.196236	0.129	0.099631	0.0166218	0.196236	0.243032	0.0507063	0.237197
37	1	0.999918	0.999852	0.999922	0.99999	0.999918	0.999914	0.999966	0.99987
38	0	0.675415	0.140202	0.166179	0.333287	0.675415	0.0653624	0.0516745	0.195971
39	0	0.256941	0.238116	0.305643	0.170451	0.256941	0.164922	0.532676	0.111868
40	1	0.9837	0.965377	0.997179	0.99826	0.9837	0.992728	0.995203	0.994634
41	0	0.0481795	0.0310224	0.014496	0.00299533	0.0481795	0.147814	0.557228	0.0621804
42	0	0.066203	0.0686271	0.0665798	0.0195922	0.066203	0.0496545	0.0402377	0.044386
43	1	0.709682	0.481503	0.872101	0.888446	0.709682	0.447839	0.562325	0.284464
44	0	0.105725	0.243219	0.0770741	0.0523688	0.105725	0.0794751	0.247915	0.890383
45	0	0.885634	0.376131	0.462242	0.199546	0.885634	0.798542	0.46039	0.283779
46	0	0.0629535	0.0786414	0.0942094	0.0348315	0.0629535	0.02897	0.0476308	0.0279099
47	0	0.147331	0.547787	0.451279	0.174641	0.147331	0.406803	0.905272	0.838925
48	0	0.11147	0.896998	0.978065	0.970529	0.11147	0.86492	0.698509	0.83388
49	0	0.0230534	0.0180916	0.00346115	0.00168309	0.0230534	0.034679	0.0111826	0.0905718
50	0	0.274153	0.287918	0.272892	0.140222	0.274153	0.75194	0.600106	0.528433
51	0	0.0277459	0.0125448	0.00237156	0.00129703	0.0277459	0.00305972	0.00364704	0.00568814
52	0	0.152155	0.265567	0.693481	0.526018	0.152155	0.56663	0.424685	0.0331058
53	1	0.578001	0.709968	0.951737	0.930573	0.578001	0.906513	0.868033	0.969382
54	0	0.0312544	0.196734	0.210124	0.182121	0.0312544	0.204201	0.15136	0.526555
55	0	0.16826	0.242566	0.344473	0.0898976	0.16826	0.895731	0.567951	0.102229
56	0	0.299512	0.370694	0.262195	0.0814539	0.299512	0.456561	0.557403	0.828618
57	0	0.105806	0.144791	0.0833315	0.0429221	0.105806	0.112847	0.0644477	0.0568037
58	0	0.826143	0.753234	0.493154	0.568017	0.826143	0.967069	0.924045	0.921908
59	0	0.162223	0.203326	0.174979	0.0543604	0.162223	0.509559	0.189669	0.19565
60	0	0.118301	0.117534	0.165868	0.045188	0.118301	0.0763394	0.0724299	0.153415
61	0	0.0391889	0.0603698	0.0695562	0.0723001	0.0391889	0.0609391	0.0552866	0.089057
62	0	0.0564563	0.097773	0.118698	0.0212886	0.0564563	0.104671	0.0455563	0.0281751
63	0	0.875414	0.386119	0.385271	0.225471	0.875414	0.669327	0.475435	0.698146
64	1	0.999796	0.99925	0.99972	0.999951	0.999796	0.999794	0.999856	0.999432
65	0	0.0497149	0.276655	0.844056	0.838049	0.0497149	0.215067	0.115958	0.161416
66	0	0.105925	0.195796	0.317736	0.237568	0.105925	0.173931	0.371533	0.279531
67	0	0.995675	0.931794	0.951056	0.98667	0.995675	0.999152	0.996649	0.996154
68	0	0.106403	0.278031	0.322687	0.200682	0.106403	0.0747078	0.0282982	0.041272
69	0	0.177059	0.173929	0.117125	0.05244	0.177059	0.151535	0.12763	0.222864
70	0	0.744529	0.18832	0.240048	0.137482	0.744529	0.666055	0.528952	0.735918
71	0	0.0584001	0.0717101	0.0686585	0.0377423	0.0584001	0.0437499	0.0360332	0.0713641
72	0	0.199789	0.176717	0.229433	0.024788	0.199789	0.103782	0.506181	0.10931
73	0	0.0401828	0.0429695	0.0557039	0.0153546	0.0401828	0.139113	0.0183427	0.0359975
74	0	0.0544039	0.0708525	0.0838225	0.0463796	0.0544039	0.114871	0.111408	0.395985
75	0	0.0335703	0.0355893	0.0486006	0.0164362	0.0335703	0.0857993	0.0184694	0.0190303
76	0	0.127614	0.158519	0.0730385	0.0349126	0.127614	0.982373	0.963375	0.863152
77	0	0.269406	0.140849	0.386138	0.107262	0.269406	0.110422	0.117116	0.0653259
78	0	0.384217	0.0734287	0.0168296	0.00607906	0.384217	0.27242	0.199358	0.933904
79	0	0.168371	0.384667	0.638141	0.548668	0.168371	0.418422	0.38587	0.375795
80	0	0.0746715	0.103122	0.0765321	0.0161315	0.0746715	0.288568	0.15995	0.250112
81	0	0.129482	0.215321	0.19499	0.163294	0.129482	0.269327	0.531475	0.335906
82	0	0.106991	0.136881	0.11563	0.0404994	0.106991	0.236147	0.0851589	0.108541
83	0	0.0501144	0.0899578	0.0640308	0.00904991	0.0501144	0.1061	0.0512497	0.0916209
84	0	0.0895735	0.163669	0.143802	0.0296877	0.0895735	0.0731772	0.0704669	0.0480274
85	0	0.554111	0.690305	0.188315	0.042626	0.554111	0.784079	0.921538	0.754745
86	0	0.105261	0.0957224	0.0792476	0.028374	0.105261	0.37299	0.105777	0.247127
87	1	0.0978398	0.0673279	0.0369923	0.00694164	0.0978398	0.0805188	0.0454473	0.0215235
88	0	0.122732	0.155493	0.157942	0.019908	0.122732	0.307693	0.508454	0.171002
89	0	0.111446	0.0797459	0.021815	0.00415724	0.111446	0.044503	0.0247933	0.0100331
90	0	0.0375328	0.0523293	0.0218949	0.00242735	0.0375328	0.0650448	0.013554	0.0219748
91	1	0.99704	0.986484	0.995519	0.9949	0.99704	0.993655	0.995916	0.971535
92	0	0.198596	0.416705	0.377408	0.163626	0.198596	0.710816	0.556864	0.520653
93	0	0.0681273	0.0995577	0.128449	0.0538106	0.0681273	0.0471246	0.0358718	0.0191882
94	0	0.119243	0.230603	0.28649	0.125705	0.119243	0.738575	0.521769	0.802436
95	1	0.999848	0.998372	0.998612	0.999597	0.999848	0.999682	0.99959	0.996164
96	0	0.0184408	0.0230005	0.0161678	0.0027062	0.0184408	0.0157893	0.00751382	0.00519985
97	0	0.0902013	0.0855161	0.097811	0.0451771	0.0902013	0.0936532	0.142449	0.048589
98	1	0.998211	0.992159	0.99735	0.999844	0.998211	0.998551	0.998647	0.994222
99	0	0.138169	0.127682	0.0468176	0.00723955	0.138169	0.20462	0.181069	0.501695
100	0	0.0913862	0.206448	0.339279	0.328697	0.0913862	0.256796	0.769427	0.386461
101	0	0.0321979	0.0321553	0.00323418	0.000877724	0.0321979	0.00880576	0.00972945	0.141749
102	0	0.108862	0.10647	0.0586956	0.0190366	0.108862	0.0683066	0.223092	0.0431219
103	1	0.358646	0.730926	0.91132	0.909423	0.358646	0.964671	0.932611	0.964853
104	0	0.173182	0.129855	0.118108	0.0831895	0.173182	0.241427	0.270244	0.0643287
105	0	0.0605462	0.0938227	0.0425765	0.0104497	0.0605462	0.111589	0.0195596	0.0176676
106	0	0.818676	0.862274	0.939348	0.721552	0.818676	0.993429	0.958333	0.968962
107	0	0.158209	0.399811	0.210834	0.20021	0.158209	0.1996	0.400488	0.266554
108	0	0.145348	0.138511	0.0637304	0.0210669	0.145348	0.349301	0.225132	0.23922
109	0	0.528192	0.250805	0.0567649	0.0336728	0.528192	0.684681	0.914832	0.838721
110	0	0.288487	0.322676	0.441468	0.13205	0.288487	0.817025	0.144711	0.0802711
111	0	0.0776566	0.0837799	0.0339039	0.00571432	0.0776566	0.108989	0.0325348	0.099375
112	1	0.995796	0.990932	0.979765	0.988497	0.995796	0.998475	0.995716	0.994395
113	0	0.171014	0.131976	0.23453	0.252439	0.171014	0.120487	0.419411	0.203602
114	0	0.552528	0.382082	0.125606	0.0606521	0.552528	0.313747	0.420373	0.475374
115	0	0.0620812	0.279959	0.491721	0.542548	0.0620812	0.36579	0.143756	0.266466
116	0	0.227828	0.100716	0.118854	0.0921306	0.227828	0.132884	0.067427	0.125247
117	0	0.227544	0.425762	0.72864	0.252936	0.227544	0.628541	0.349413	0.125467
118	0	0.0836561	0.202054	0.16139	0.0675508	0.0836561	0.189009	0.348552	0.289723
119	0	0.0810606	0.0544543	0.0339813	0.0219733	0.0810606	0.0382536	0.0260766	0.0248064
120	0	0.184601	0.476624	0.655314	0.363349	0.184601	0.962597	0.667513	0.855534
121	1	0.992398	0.989693	0.992267	0.99398	0.992398	0.995568	0.998878	0.996654
122	1	0.808155	0.646827	0.387043	0.31961	0.808155	0.282212	0.480565	0.168061
123	0	0.0431011	0.161169	0.0618234	0.0186385	0.0431011	0.0360052	0.152135	0.120612
124	0	0.172172	0.268508	0.328882	0.242229	0.172172	0.159247	0.118414	0.136515
125	0	0.0724108	0.115867	0.0756856	0.0162597	0.0724108	0.185518	0.0838471	0.0858745
126	0	0.287023	0.179364	0.776189	0.636757	0.287023	0.193725	0.213664	0.16172
127	0	0.228709	0.135354	0.112125	0.0624779	0.228709	0.217256	0.165012	0.579656
128	0	0.829749	0.526804	0.456559	0.384686	0.829749	0.865316	0.653559	0.923895
129	0	0.509361	0.298642	0.545238	0.277309	0.509361	0.840468	0.982565	0.761281
130	1	0.999889	0.999726	0.999737	0.999967	0.999889	0.999879	0.999916	0.999746
131	0	0.167215	0.184465	0.101177	0.0143854	0.167215	0.0994804	0.0384843	0.0979568
132	0	0.0670521	0.0870102	0.0851366	0.0176021	0.0670521	0.0642704	0.0246998	0.0702548
133	0	0.241367	0.213873	0.232152	0.127093	0.241367	0.312169	0.0870858	0.0889167
134	1	0.999683	0.998436	0.996529	0.998489	0.999683	0.999668	0.999897	0.998946
135	0	0.966325	0.886369	0.974496	0.957362	0.966325	0.999233	0.992905	0.900144
136	0	0.103268	0.12207	0.304169	0.19992	0.103268	0.185495	0.115577	0.24293
137	0	0.129066	0.168703	0.143496	0.0146066	0.129066	0.472764	0.0819956	0.0629786
138	0	0.083009	0.0886799	0.0473576	0.00600658	0.083009	0.162928	0.12655	0.111198
139	0	0.0638773	0.13757	0.120506	0.0188904	0.0638773	0.491177	0.55378	0.358825
140	0	0.0240879	0.142703	0.311302	0.178568	0.0240879	0.383749	0.163089	0.0265815
141	0	0.993388	0.947129	0.978234	0.991771	0.993388	0.988097	0.997401	0.996551
142	0	0.123057	0.216441	0.157726	0.0560799	0.123057	0.213251	0.0298374	0.101722
143	1	0.504952	0.295587	0.496497	0.148153	0.504952	0.748302	0.487329	0.598232
144	0	0.158854	0.206105	0.24082	0.130551	0.158854	0.248833	0.123474	0.126308
145	0	0.240196	0.238358	0.357811	0.173691	0.240196	0.236105	0.56888	0.118775
146	1	0.966971	0.988448	0.997417	0.998951	0.966971	0.998564	0.997212	0.995403
147	0	0.599534	0.488753	0.396529	0.204889	0.599534	0.378001	0.805732	0.904262
148	0	0.0496177	0.0968171	0.0638868	0.0108188	0.0496177	0.204138	0.0619191	0.0418496
149	0	0.145332	0.0589871	0.0416729	0.021046	0.145332	0.0522553	0.108611	0.0576733
150	1	0.99925	0.992939	0.97961	0.991372	0.99925	0.998234	0.996998	0.99905
151	1	0.19641	0.283484	0.337799	0.158453	0.19641	0.787567	0.73996	0.917259
152	1	0.999745	0.995996	0.998914	0.999861	0.999745	0.999672	0.999786	0.999529
153	0	0.0817965	0.0517207	0.0491105	0.0227245	0.0817965	0.0340628	0.0333789	0.021204
154	0	0.664873	0.226531	0.681752	0.616981	0.664873	0.743429	0.450068	0.61759
155	0	0.806915	0.641529	0.301491	0.191483	0.806915	0.904628	0.867758	0.935428
156	0	0.122971	0.0656476	0.00861974	0.00141868	0.122971	0.119319	0.142509	0.142839
157	1	0.999876	0.999662	0.999742	0.999979	0.999876	0.999895	0.999957	0.99989
158	0	0.44469	0.359901	0.192833	0.0719349	0.44469	0.432346	0.666569	0.659559
159	0	0.0493505	0.0320741	0.0485611	0.0195967	0.0493505	0.0230792	0.0275483	0.0220794
160	1	0.999602	0.998002	0.999025	0.999771	0.999602	0.999519	0.999795	0.999372
161	1	0.999919	0.999876	0.99989	0.999984	0.999919	0.999924	0.999971	0.999959
162	0	0.0346686	0.050882	0.0375012	0.00815527	0.0346686	0.16252	0.0370113	0.0476427
163	0	0.0128295	0.0240803	0.00777697	0.00124675	0.0128295	0.0078444	0.0123744	0.0130852
164	0	0.0743049	0.0780379	0.0521113	0.00859407	0.0743049	0.09901	0.0197838	0.032635
165	0	0.0561811	0.104196	0.0703275	0.0377965	0.0561811	0.0646014	0.0533746	0.0250368
166	1	0.999206	0.996282	0.989991	0.991931	0.999206	0.999497	0.999786	0.998869
167	0	0.232304	0.0909622	0.0872029	0.025678	0.232304	0.0973685	0.0634988	0.0670121
168	0	0.182599	0.604773	0.786794	0.91884	0.182599	0.789079	0.461811	0.753484
169	0	0.0962006	0.0994577	0.104617	0.016937	0.0962006	0.045443	0.0449968	0.0525873
170	0	0.372073	0.905418	0.953708	0.874672	0.372073	0.967291	0.965735	0.907661
171	0	0.0914961	0.0645635	0.0169894	0.00389376	0.0914961	0.116841	0.0274506	0.0236865
172	0	0.136543	0.143116	0.257132	0.0787055	0.136543	0.123279	0.106568	0.840009
173	0	0.0534604	0.0607696	0.0586557	0.0205147	0.0534604	0.079537	0.013805	0.0414581
174	0	0.101175	0.166101	0.0427379	0.00805105	0.101175	0.366434	0.104898	0.528763
175	0	0.0580458	0.0749298	0.0471731	0.0203649	0.0580458	0.0196824	0.0171188	0.0207315
176	0	0.0327274	0.0657206	0.0587855	0.0127513	0.0327274	0.0588516	0.0253601	0.054292
177	0	0.219435	0.152048	0.252349	0.236433	0.219435	0.576084	0.243848	0.276251
178	0	0.285753	0.267955	0.510624	0.949914	0.285753	0.777015	0.672361	0.743161
179	0	0.0254853	0.106168	0.20537	0.444609	0.0254853	0.132023	0.124262	0.352874
180	1	0.975087	0.984132	0.976626	0.99452	0.975087	0.993523	0.988537	0.97815
181	0	0.12979	0.118771	0.0832766	0.0605784	0.12979	0.0580156	0.600676	0.461628
182	0	0.206637	0.238543	0.343665	0.268232	0.206637	0.108172	0.075267	0.0653933
183	0	0.0852435	0.179652	0.186899	0.0452146	0.0852435	0.217774	0.144393	0.186701
184	0	0.463003	0.0323676	0.0158171	0.00963839	0.463003	0.022157	0.0340804	0.0170395
185	0	0.104397	0.0821071	0.035045	0.00579899	0.104397	0.0662285	0.15063	0.102627
186	1	0.943458	0.760361	0.835482	0.952719	0.943458	0.941278	0.960668	0.968357
187	1	0.998742	0.980838	0.968811	0.984808	0.998742	0.994097	0.998884	0.993896
188	0	0.898309	0.905624	0.708951	0.846583	0.898309	0.997538	0.987742	0.982906
189	1	0.994245	0.907087	0.866871	0.890585	0.994245	0.970538	0.967414	0.946275
190	1	0.999869	0.999752	0.999854	0.99999	0.999869	0.99991	0.99997	0.999945
191	0	0.346715	0.122003	0.173011	0.326674	0.346715	0.342991	0.135221	0.180393
192	0	0.0899435	0.0425737	0.0104976	0.00633277	0.0899435	0.0305804	0.038622	0.669164
193	0	0.142793	0.14987	0.112751	0.0665769	0.142793	0.233894	0.401781	0.691138
194	0	0.0692635	0.117039	0.0371145	0.00426656	0.0692635	0.187502	0.0618152	0.0658709
195	0	0.206405	0.104924	0.0429924	0.0131464	0.206405	0.231097	0.198866	0.160406
196	0	0.273062	0.215517	0.131181	0.0324926	0.273062	0.301874	0.085421	0.337441
197	1	0.998277	0.990328	0.995644	0.999155	0.998277	0.994436	0.996994	0.991703
198	0	0.973444	0.58194	0.516687	0.158937	0.973444	0.990632	0.981517	0.988449
199	0	0.0612035	0.0533362	0.0553355	0.0367145	0.0612035	0.0611365	0.224164	0.285976
200	1	0.999445	0.998036	0.999213	0.999901	0.999445	0.999578	0.999778	0.999002
201	1	0.998738	0.995969	0.995549	0.998833	0.998738	0.998316	0.999057	0.99911
202	1	0.768776	0.772142	0.977325	0.985289	0.768776	0.876176	0.769472	0.874579
203	0	0.213471	0.126604	0.222331	0.117464	0.213471	0.0462452	0.179947	0.0656968
204	0	0.307142	0.279031	0.847596	0.552855	0.307142	0.924292	0.911858	0.948367
205	1	0.999805	0.999237	0.999519	0.999915	0.999805	0.999729	0.999852	0.999706
206	1	0.998622	0.9914	0.995634	0.998087	0.998622	0.997676	0.997751	0.992433
207	1	0.99984	0.998944	0.999465	0.999927	0.99984	0.999822	0.999891	0.999418
208	0	0.0830761	0.127049	0.330703	0.318978	0.0830761	0.580457	0.905585	0.734316
209	0	0.42753	0.21244	0.0585659	0.0161154	0.42753	0.306283	0.594192	0.455269
210	0	0.996918	0.841007	0.931737	0.979064	0.996918	0.959953	0.79585	0.866544
211	0	0.650682	0.261786	0.153598	0.151398	0.650682	0.655424	0.850985	0.475703
212	0	0.222578	0.313792	0.176061	0.151621	0.222578	0.219583	0.4723	0.496075
213	0	0.729632	0.733671	0.556457	0.163133	0.729632	0.950851	0.986725	0.74722
214	0	0.0327154	0.0336347	0.031957	0.00482288	0.0327154	0.0186674	0.0247366	0.0365805
215	0	0.810612	0.249013	0.201637	0.0805717	0.810612	0.412872	0.993217	0.117571
216	1	0.998139	0.860448	0.981446	0.966072	0.998139	0.98592	0.991257	0.984061
217	0	0.0925358	0.0796117	0.0599027	0.0140187	0.0925358	0.12119	0.0374531	0.0727544
218	0	0.980819	0.897754	0.673282	0.517651	0.980819	0.987933	0.989776	0.994689
219	1	0.954987	0.886534	0.957057	0.94609	0.954987	0.95416	0.988692	0.986577
220	1	0.58453	0.18589	0.38287	0.176797	0.58453	0.447552	0.830896	0.0129072
221	0	0.971675	0.851879	0.754902	0.584788	0.971675	0.839583	0.664531	0.949159
222	0	0.0486045	0.0485623	0.0303572	0.0119157	0.0486045	0.133721	0.0293077	0.037499
223	0	0.817088	0.546118	0.400944	0.0813063	0.817088	0.953776	0.714374	0.804553
224	0	0.245526	0.211111	0.35045	0.216393	0.245526	0.411784	0.805287	0.771635
225	1	0.99986	0.999535	0.998137	0.998826	0.99986	0.999729	0.99992	0.998518
226	0	0.0790695	0.111319	0.115306	0.0343441	0.0790695	0.0461709	0.0807846	0.0742584
227	0	0.0592576	0.121206	0.0689151	0.0209853	0.0592576	0.483034	0.748801	0.19301
228	0	0.0661177	0.0878052	0.0446124	0.00506519	0.0661177	0.27804	0.275721	0.0846692
229	1	0.998887	0.996682	0.998847	0.999811	0.998887	0.999232	0.999719	0.997841
230	1	0.992827	0.987499	0.99368	0.995818	0.992827	0.998132	0.998513	0.985749
231	1	0.919867	0.143366	0.422085	0.936251	0.919867	0.0567913	0.344227	0.514573
232	0	0.199225	0.0965314	0.160478	0.0820339	0.199225	0.100131	0.0862833	0.367975
233	0	0.32106	0.367447	0.237084	0.0794067	0.32106	0.172835	0.214132	0.398834
234	0	0.05051	0.114397	0.118463	0.0150395	0.05051	0.158753	0.0241903	0.147409
235	0	0.13794	0.129459	0.140422	0.0481747	0.13794	0.57199	0.312594	0.0722477
236	0	0.39115	0.256909	0.205026	0.071565	0.39115	0.78817	0.854746	0.130395
237	0	0.092484	0.339025	0.718173	0.656662	0.092484	0.783444	0.579338	0.558079
238	0	0.0734125	0.122064	0.0768802	0.0140188	0.0734125	0.0625445	0.0592287	0.0214982
239	0	0.0408919	0.302374	0.667677	0.456993	0.0408919	0.693215	0.0675549	0.195981
240	0	0.347505	0.423807	0.17668	0.0315118	0.347505	0.408627	0.316461	0.982872
241	1	0.999843	0.99935	0.999418	0.999908	0.999843	0.999915	0.99991	0.999859
242	0	0.046967	0.0892541	0.104487	0.0375182	0.046967	0.0848558	0.0249683	0.0367678
243	0	0.732193	0.415856	0.196604	0.111054	0.732193	0.697935	0.75055	0.806214
244	0	0.0479913	0.0308829	0.00493666	0.000627776	0.0479913	0.0314922	0.0127252	0.00479793
245	0	0.138839	0.0815247	0.105973	0.152014	0.138839	0.370993	0.25811	0.0518652
246	1	0.999912	0.999836	0.999815	0.99999	0.999912	0.999894	0.999921	0.999721
247	0	0.142536	0.0495854	0.0972934	0.0310545	0.142536	0.463591	0.212496	0.224767
248	0	0.245001	0.186811	0.254098	0.120623	0.245001	0.210466	0.552822	0.332119
249	0	0.0733848	0.0874392	0.0381613	0.00676005	0.0733848	0.167413	0.0447506	0.0387414
250	0	0.0909919	0.0804882	0.0625283	0.0164575	0.0909919	0.173313	0.142429	0.0396095
251	0	0.116901	0.0899957	0.0312697	0.00341678	0.116901	0.101851	0.0424838	0.0595611
252	1	0.804358	0.48169	0.442889	0.281186	0.804358	0.884142	0.833436	0.634461
253	1	0.992352	0.929951	0.868266	0.789802	0.992352	0.995469	0.992759	0.989121
254	0	0.591361	0.205207	0.202331	0.0275314	0.591361	0.415007	0.167283	0.731632
255	0	0.0685078	0.0863209	0.0609015	0.0227395	0.0685078	0.29715	0.394037	0.0447013
256	0	0.194455	0.172439	0.288685	0.0487575	0.194455	0.157693	0.219331	0.0482413
257	0	0.0782289	0.0575533	0.0603556	0.0139791	0.0782289	0.0536589	0.0475331	0.0435979
258	0	0.0979627	0.19911	0.269979	0.212241	0.0979627	0.208788	0.565125	0.0364334
259	0	0.708423	0.744453	0.40436	0.216592	0.708423	0.869049	0.752874	0.873282
260	0	0.161833	0.193431	0.248126	0.0816153	0.161833	0.308433	0.447934	0.23118
261	0	0.0423638	0.244572	0.523163	0.243868	0.0423638	0.354078	0.0893233	0.0762113
262	1	0.986323	0.978031	0.989812	0.997372	0.986323	0.995174	0.997887	0.992211
263	0	0.197907	0.0958081	0.157171	0.0405902	0.197907	0.138671	0.0749658	0.0431701
264	0	0.068276	0.0749827	0.1356	0.067225	0.068276	0.0417235	0.0240881	0.0325359
265	0	0.824346	0.638096	0.284057	0.0612518	0.824346	0.755197	0.760796	0.959872
266	0	0.215733	0.376368	0.209712	0.0407031	0.215733	0.21347	0.402093	0.590964
267	0	0.0519117	0.0279707	0.0162568	0.00227044	0.0519117	0.0476084	0.016305	0.00993089
268	0	0.125496	0.0510616	0.0253765	0.00966755	0.125496	0.0362721	0.0330896	0.0342752
269	1	0.999683	0.998426	0.996759	0.998527	0.999683	0.998581	0.998252	0.997214
270	0	0.64598	0.121933	0.0111856	0.00344318	0.64598	0.254107	0.903063	0.753556
271	0	0.0462903	0.0945962	0.0744471	0.0989282	0.0462903	0.10415	0.0752807	0.0493452
272	0	0.0622939	0.0615428	0.0320912	0.00862521	0.0622939	0.0299378	0.0232333	0.0150443
273	0	0.0546106	0.236924	0.305337	0.150484	0.0546106	0.658283	0.783575	0.231979
274	0	0.477656	0.268897	0.19044	0.166831	0.477656	0.41393	0.376311	0.835999
275	0	0.581454	0.227686	0.18145	0.0181647	0.581454	0.358195	0.945241	0.860682
276	1	0.996621	0.999453	0.999869	0.999982	0.996621	0.999912	0.99997	0.999955
277	0	0.0617321	0.0458196	0.011409	0.00131833	0.0617321	0.0208114	0.0165961	0.0258795
278	0	0.450329	0.126685	0.0793214	0.0189034	0.450329	0.0371712	0.185229	0.260304
279	1	0.708746	0.849154	0.961806	0.951787	0.708746	0.980006	0.981831	0.983401
280	0	0.0961943	0.115845	0.117526	0.0282839	0.0961943	0.151552	0.0545153	0.0793811
281	0	0.400259	0.275499	0.31069	0.224053	0.400259	0.313884	0.0981094	0.135355
282	0	0.0417118	0.0368428	0.0134342	0.00403081	0.0417118	0.0441254	0.010902	0.00733938
283	1	0.164042	0.609105	0.855963	0.93721	0.164042	0.895562	0.929133	0.92913
284	0	0.209871	0.134588	0.202911	0.0882539	0.209871	0.0243093	0.041352	0.0174266
285	0	0.586685	0.169102	0.328124	0.22021	0.586685	0.320704	0.441314	0.668539
286	0	0.800116	0.720004	0.678864	0.81059	0.800116	0.822866	0.777011	0.824345
287	0	0.0545007	0.0840914	0.0405933	0.00501515	0.0545007	0.314315	0.0465588	0.056694
288	1	0.999812	0.999112	0.99884	0.999541	0.999812	0.999859	0.999963	0.999874
289	1	0.982885	0.809763	0.732882	0.712881	0.982885	0.234572	0.815704	0.80461
290	0	0.371491	0.372241	0.298732	0.0856492	0.371491	0.762996	0.146301	0.227967
291	0	0.830452	0.556752	0.307096	0.105624	0.830452	0.173784	0.154731	0.622749
292	0	0.0474956	0.201962	0.169994	0.173777	0.0474956	0.624815	0.183408	0.443722
293	1	0.99985	0.998999	0.999398	0.999804	0.99985	0.998459	0.999791	0.998916
294	0	0.0720221	0.0867851	0.0606554	0.00665738	0.0720221	0.0990085	0.445453	0.0677799
295	1	0.903808	0.867265	0.907259	0.929243	0.903808	0.968177	0.992558	0.993898
296	0	0.0311527	0.0994272	0.278948	0.152457	0.0311527	0.606987	0.0759544	0.287556
297	1	0.987792	0.954922	0.995532	0.994804	0.987792	0.956294	0.994602	0.988331
298	0	0.356945	0.337771	0.209855	0.102484	0.356945	0.241261	0.61762	0.852386
299	0	0.0439656	0.116745	0.138774	0.225648	0.0439656	0.156484	0.239206	0.0915557
300	0	0.588097	0.113158	0.0804906	0.0261496	0.588097	0.363803	0.37854	0.740006
301	1	0.997367	0.963792	0.976759	0.993394	0.997367	0.996951	0.997799	0.997597
302	0	0.0777683	0.159432	0.280919	0.17688	0.0777683	0.261314	0.192666	0.239176
303	0	0.565982	0.411435	0.0500687	0.036389	0.565982	0.968058	0.966768	0.951365
304	0	0.357867	0.12502	0.217671	0.165896	0.357867	0.285481	0.373211	0.841662
305	0	0.298749	0.236786	0.1307	0.0166093	0.298749	0.211339	0.0308921	0.0232526
306	0	0.107906	0.194437	0.0895183	0.0269001	0.107906	0.195951	0.146014	0.381297
307	0	0.25923	0.133367	0.204058	0.0852336	0.25923	0.731431	0.169177	0.127656
308	0	0.0653846	0.223064	0.324547	0.0291506	0.0653846	0.120132	0.262625	0.122698
309	0	0.0596242	0.0775424	0.0643631	0.00836834	0.0596242	0.110855	0.0337969	0.0482793
310	0	0.121857	0.0153905	0.00666936	0.00314287	0.121857	0.0360514	0.0128945	0.223699
311	0	0.0441386	0.0631815	0.04776	0.00939164	0.0441386	0.255429	0.0324065	0.106644
312	0	0.832772	0.611412	0.253873	0.147945	0.832772	0.733751	0.911711	0.98137
313	0	0.0407226	0.0693734	0.0705201	0.0235502	0.0407226	0.0512106	0.142623	0.0177207
314	0	0.0942645	0.101913	0.0865086	0.0368961	0.0942645	0.0857721	0.0881945	0.0905781
315	1	0.997812	0.983463	0.931967	0.975011	0.997812	0.997079	0.987093	0.994767
316	0	0.0249476	0.0273944	0.00343642	0.000487441	0.0249476	0.0272808	0.00772504	0.00522737
317	1	0.891831	0.951896	0.993853	0.99774	0.891831	0.996437	0.971053	0.957428
318	0	0.0605809	0.15508	0.125657	0.0274162	0.0605809	0.34843	0.399186	0.410308
319	0	0.133249	0.171908	0.144769	0.0762073	0.133249	0.166825	0.16508	0.053006
320	0	0.0608557	0.0551205	0.0643393	0.0945211	0.0608557	0.0559723	0.114403	0.287885
321	0	0.113666	0.131986	0.114763	0.0135263	0.113666	0.153145	0.245369	0.243511
322	0	0.0330435	0.176493	0.317728	0.467188	0.0330435	0.161708	0.0832341	0.187074
323	0	0.896628	0.603457	0.342713	0.0912329	0.896628	0.745661	0.793989	0.942884
324	0	0.16409	0.101262	0.0836038	0.035953	0.16409	0.0727978	0.0411405	0.0304655
325	0	0.0334695	0.0959406	0.0529749	0.1653	0.0334695	0.0517904	0.0491394	0.0402963
326	0	0.231506	0.162399	0.125895	0.0156659	0.231506	0.268151	0.548105	0.0908644
327	0	0.213576	0.30882	0.420857	0.547778	0.213576	0.846736	0.170206	0.179139
328	0	0.0604805	0.104201	0.0911559	0.0119772	0.0604805	0.12424	0.0280834	0.119876
329	0	0.664365	0.424617	0.338862	0.256791	0.664365	0.505655	0.266656	0.207553
330	1	0.723718	0.367745	0.47612	0.510699	0.723718	0.930737	0.78703	0.404685
331	0	0.509861	0.404281	0.438015	0.176622	0.509861	0.710572	0.867687	0.736794
332	0	0.143941	0.0345621	0.00405063	0.00211192	0.143941	0.0325395	0.028697	0.918591
333	0	0.165086	0.340739	0.400838	0.209596	0.165086	0.524018	0.0906715	0.177538
334	0	0.105789	0.181437	0.133341	0.0393904	0.105789	0.395231	0.0999595	0.211866
335	0	0.235192	0.168216	0.166928	0.0429955	0.235192	0.419732	0.0578878	0.0503793
336	0	0.16376	0.230744	0.155227	0.0345532	0.16376	0.248613	0.192022	0.217683
337	1	0.999736	0.998697	0.997125	0.998209	0.999736	0.999547	0.999771	0.999551
338	0	0.0975639	0.0604416	0.0476313	0.00706377	0.0975639	0.0622756	0.0414768	0.047791
339	0	0.0601587	0.132606	0.0698363	0.0143897	0.0601587	0.0269259	0.0165778	0.0145178
340	0	0.336298	0.100562	0.0523329	0.0169578	0.336298	0.174162	0.0290136	0.0396159
341	0	0.0566973	0.0526699	0.031808	0.00598224	0.0566973	0.0944714	0.0128427	0.0580279
342	0	0.353268	0.529661	0.0451833	0.013698	0.353268	0.985752	0.873923	0.951034
343	1	0.600749	0.414095	0.688025	0.592164	0.600749	0.921136	0.88164	0.849896
344	0	0.0228407	0.0117413	0.00136403	0.000335851	0.0228407	0.00317545	0.00221775	0.00166301
345	1	0.189883	0.847753	0.962326	0.963736	0.189883	0.988042	0.812577	0.926638
346	0	0.209758	0.188095	0.0842821	0.0435817	0.209758	0.084133	0.109286	0.451372
347	0	0.453407	0.382899	0.399384	0.166491	0.453407	0.452006	0.527724	0.314018
348	0	0.129883	0.389847	0.592698	0.169032	0.129883	0.46358	0.733068	0.485487
349	0	0.282705	0.16483	0.0879742	0.0526394	0.282705	0.393524	0.569183	0.164627
350	0	0.211247	0.0828497	0.02462	0.00485841	0.211247	0.180258	0.239485	0.597691
351	0	0.080292	0.0644435	0.0428568	0.00889821	0.080292	0.0619845	0.0240718	0.0889366
352	0	0.0666062	0.115486	0.194354	0.017468	0.0666062	0.0597293	0.10925	0.0740801
353	0	0.0605047	0.082204	0.0414503	0.0114882	0.0605047	0.0538102	0.0480416	0.0336649
354	1	0.993166	0.947939	0.962115	0.97071	0.993166	0.872431	0.95232	0.946401
355	0	0.0922241	0.303011	0.718834	0.6609	0.0922241	0.657907	0.62303	0.369608
356	0	0.222466	0.129459	0.153568	0.0637741	0.222466	0.396898	0.12869	0.25224
357	0	0.139682	0.124693	0.177442	0.00969602	0.139682	0.0635304	0.040744	0.0309958
358	1	0.787053	0.858388	0.982491	0.951827	0.787053	0.881654	0.946855	0.610457
359	0	0.0750914	0.0978166	0.0387179	0.00520533	0.0750914	0.107151	0.0246675	0.0196004
360	0	0.073234	0.0780006	0.0218953	0.00379106	0.073234	0.156961	0.0229531	0.0260742
361	0	0.44436	0.597452	0.20033	0.236787	0.44436	0.349845	0.644025	0.172324
362	0	0.0417835	0.0961442	0.0433727	0.00156098	0.0417835	0.217473	0.118675	0.104872
363	0	0.681455	0.117915	0.0540937	0.00654664	0.681455	0.35805	0.497833	0.164486
364	0	0.142	0.068536	0.0547505	0.0124467	0.142	0.12048	0.0161843	0.00975438
365	0	0.198113	0.210449	0.0651039	0.00315074	0.198113	0.195364	0.339437	0.614041
366	0	0.111712	0.119615	0.181965	0.0689979	0.111712	0.239481	0.186755	0.417667
367	0	0.905326	0.648686	0.495539	0.3131	0.905326	0.860705	0.495553	0.988471
368	0	0.0690099	0.0858472	0.0731236	0.03343	0.0690099	0.084407	0.201444	0.600135
369	0	0.0811503	0.0837689	0.0885212	0.0297875	0.0811503	0.139882	0.025463	0.0986079
370	0	0.345454	0.0281061	0.00741017	0.00380674	0.345454	0.0987665	0.292188	0.299286
371	0	0.194941	0.172839	0.0931714	0.143319	0.194941	0.20789	0.769008	0.148139
372	0	0.67965	0.611073	0.236272	0.216539	0.67965	0.90967	0.846597	0.30647
373	0	0.0426531	0.0830961	0.0291732	0.00554456	0.0426531	0.0781455	0.0480133	0.0346865
374	0	0.0424385	0.169169	0.466951	0.70568	0.0424385	0.33223	0.148517	0.362977
375	0	0.223698	0.14918	0.154194	0.0322361	0.223698	0.508259	0.285389	0.17993
376	0	0.0417253	0.0628964	0.0258618	0.0129585	0.0417253	0.116777	0.147391	0.0321674
377	0	0.136783	0.0710954	0.0322418	0.00361074	0.136783	0.122935	0.0366599	0.0388029
378	1	0.999842	0.999538	0.996752	0.998175	0.999842	0.999912	0.9999	0.999515
379	1	0.994569	0.715683	0.835959	0.413991	0.994569	0.979543	0.952512	0.989719
380	0	0.126015	0.147918	0.0728438	0.0240899	0.126015	0.497082	0.0532617	0.461188
381	0	0.102754	0.145022	0.164101	0.14132	0.102754	0.371779	0.286197	0.231644
382	0	0.251495	0.0097771	0.00113689	0.000474824	0.251495	0.0173256	0.014967	0.0331902
383	0	0.147151	0.126401	0.168429	0.0330336	0.147151	0.300585	0.0940677	0.379938
384	1	0.999435	0.998711	0.995258	0.998137	0.999435	0.999626	0.999578	0.999669
385	1	0.999446	0.995149	0.997886	0.999337	0.999446	0.999507	0.999792	0.999143
386	0	0.130761	0.162696	0.124856	0.0793186	0.130761	0.384067	0.181021	0.131428
387	1	0.999535	0.998536	0.998065	0.999609	0.999535	0.999732	0.999307	0.999647
388	0	0.131439	0.16733	0.203995	0.126597	0.131439	0.104092	0.0943303	0.110442
389	0	0.19976	0.328702	0.367173	0.259677	0.19976	0.284868	0.147033	0.0702664
390	0	0.056545	0.0822961	0.0826258	0.0281694	0.056545	0.128566	0.0718631	0.0481921
391	1	0.999602	0.997433	0.998813	0.999895	0.999602	0.999646	0.999456	0.998345
392	1	0.999347	0.998361	0.999555	0.999927	0.999347	0.999799	0.999731	0.998588
393	0	0.079391	0.108557	0.0779368	0.0183327	0.079391	0.149335	0.0488618	0.135508
394	0	0.522324	0.326504	0.244858	0.243006	0.522324	0.293689	0.558957	0.74157
395	0	0.0269481	0.0331925	0.0219535	0.00439188	0.0269481	0.0234964	0.0128359	0.0110817
396	0	0.219212	0.180737	0.155919	0.0293514	0.219212	0.307852	0.115145	0.250158
397	1	0.675654	0.931471	0.980734	0.9885	0.675654	0.989147	0.988303	0.991252
398	0	0.375948	0.265311	0.424957	0.301433	0.375948	0.566373	0.315295	0.210776
399	0	0.121277	0.0957077	0.134609	0.0396973	0.121277	0.0886881	0.0563053	0.112215
400	1	0.997483	0.964272	0.972424	0.975682	0.997483	0.995769	0.997812	0.98849
401	1	0.998521	0.99438	0.996508	0.999184	0.998521	0.999088	0.99921	0.998277
402	1	0.998162	0.973107	0.988342	0.999106	0.998162	0.995999	0.995877	0.994358
403	1	0.993507	0.981658	0.99535	0.995538	0.993507	0.99695	0.99807	0.989807
404	0	0.341983	0.186969	0.263897	0.06485	0.341983	0.323787	0.391923	0.253298
405	0	0.13625	0.188326	0.135093	0.206096	0.13625	0.146469	0.329627	0.125067
406	1	0.999923	0.999868	0.99989	0.999975	0.999923	0.999961	0.999968	0.999966
407	0	0.340906	0.235015	0.462684	0.201102	0.340906	0.462767	0.207408	0.408903
408	0	0.203444	0.253087	0.34603	0.0989507	0.203444	0.835657	0.770636	0.628663
409	0	0.110295	0.083129	0.0660172	0.0242193	0.110295	0.231312	0.138296	0.0562494
410	0	0.0838144	0.0641832	0.0504662	0.0121787	0.0838144	0.0375667	0.0246565	0.08243
411	0	0.307811	0.380491	0.369914	0.0738666	0.307811	0.0990253	0.195206	0.0226907
412	0	0.0524161	0.0750612	0.0817648	0.0375304	0.0524161	0.0682554	0.0231525	0.178214
413	0	0.203294	0.126944	0.12981	0.10984	0.203294	0.314506	0.806657	0.80898
414	0	0.0885208	0.0671065	0.1567	0.0348416	0.0885208	0.10979	0.0402903	0.0330658
415	0	0.0244931	0.0124744	0.00244894	0.00049666	0.0244931	0.0107006	0.0293498	0.00378399
416	0	0.0519117	0.0279707	0.0162568	0.00227044	0.0519117	0.0476084	0.016305	0.00993089
417	0	0.223908	0.279692	0.260067	0.137916	0.223908	0.265103	0.0459012	0.305937
418	1	0.999656	0.997187	0.997815	0.993305	0.999656	0.999297	0.998579	0.996025
419	0	0.368638	0.231256	0.530868	0.422895	0.368638	0.902007	0.734753	0.622452
420	0	0.0396675	0.0738447	0.0596952	0.0168733	0.0396675	0.0511839	0.0236121	0.11853
421	0	0.0848367	0.0972236	0.0584064	0.029557	0.0848367	0.115958	0.429629	0.0668551
422	0	0.0349631	0.126809	0.230823	0.527156	0.0349631	0.517838	0.765364	0.115188
423	0	0.0307766	0.114669	0.293938	0.528284	0.0307766	0.148285	0.0526966	0.066628
424	0	0.17475	0.195495	0.16676	0.0429734	0.17475	0.43503	0.0855929	0.0700329
425	0	0.198102	0.231566	0.11587	0.0119173	0.198102	0.267797	0.181083	0.456728
426	0	0.179936	0.125547	0.0783941	0.0165548	0.179936	0.123441	0.108154	0.0502105
427	0	0.972161	0.817411	0.851538	0.926487	0.972161	0.997513	0.996197	0.996726
428	0	0.11977	0.106989	0.0653112	0.0188297	0.11977	0.60245	0.600386	0.80201
429	0	0.985799	0.899926	0.732632	0.715194	0.985799	0.992037	0.994217	0.991882
430	0	0.255621	0.245717	0.391377	0.179651	0.255621	0.43803	0.758336	0.61144
431	0	0.19696	0.107576	0.175104	0.0553116	0.19696	0.0797679	0.122412	0.149378
432	0	0.0792907	0.0702319	0.0308574	0.0355072	0.0792907	0.073818	0.0575353	0.51298
433	0	0.0875801	0.20895	0.143809	0.076701	0.0875801	0.418498	0.104562	0.10873
434	0	0.104656	0.133813	0.164446	0.0721316	0.104656	0.194743	0.040283	0.0208783
435	0	0.121895	0.185346	0.0932486	0.017154	0.121895	0.843777	0.573238	0.769367
436	0	0.155212	0.134826	0.21046	0.0646432	0.155212	0.497264	0.384162	0.23476
437	1	0.999753	0.996273	0.99877	0.999818	0.999753	0.999704	0.999473	0.998563
438	0	0.569741	0.520634	0.234536	0.0850498	0.569741	0.57848	0.552624	0.395665
439	0	0.17223	0.076373	0.163573	0.213494	0.17223	0.116681	0.0408079	0.0672288
440	0	0.214893	0.180744	0.121295	0.0269052	0.214893	0.342886	0.85713	0.272369
441	1	0.5872	0.912052	0.964662	0.970318	0.5872	0.986825	0.970343	0.965488
442	0	0.0714198	0.0681018	0.0381084	0.00614577	0.0714198	0.100907	0.0971449	0.0589376
443	0	0.487065	0.110814	0.0495268	0.0314457	0.487065	0.465944	0.35704	0.655427
444	0	0.0749653	0.0783244	0.0463021	0.00577532	0.0749653	0.0517404	0.0519784	0.0980203
445	0	0.0697357	0.132389	0.116409	0.0496131	0.0697357	0.0526902	0.0748261	0.0546867
446	0	0.078196	0.106585	0.0809839	0.0138032	0.078196	0.142192	0.0512147	0.0369316
447	0	0.221327	0.141694	0.0192254	0.00933113	0.221327	0.89622	0.712925	0.932042
448	0	0.33249	0.135798	0.0811326	0.0166095	0.33249	0.195643	0.36318	0.0299765
449	0	0.112724	0.162354	0.152487	0.032453	0.112724	0.416343	0.29752	0.143168
450	0	0.0549016	0.083709	0.0617426	0.0176601	0.0549016	0.160037	0.031486	0.147729
451	0	0.839768	0.959246	0.747068	0.478754	0.839768	0.954597	0.980989	0.99584
452	1	0.594711	0.511665	0.925331	0.961347	0.594711	0.511123	0.881697	0.891495
453	0	0.0583287	0.23215	0.609694	0.336195	0.0583287	0.18904	0.130702	0.247485
454	0	0.273527	0.090486	0.0911042	0.0466809	0.273527	0.0575419	0.110065	0.0382742
455	1	0.99853	0.993347	0.994831	0.999256	0.99853	0.998544	0.997537	0.998226
456	0	0.247408	0.0872491	0.100751	0.0303081	0.247408	0.373709	0.0373926	0.328097
457	0	0.0920255	0.186343	0.179748	0.0595307	0.0920255	0.544501	0.136603	0.629907
458	0	0.16951	0.0985586	0.0325641	0.00740976	0.16951	0.387948	0.0420291	0.0504199
459	1	0.316598	0.637827	0.529311	0.846395	0.316598	0.885948	0.993492	0.983078
460	0	0.0639907	0.0825261	0.0595015	0.0197106	0.0639907	0.345046	0.0638758	0.106715
461	0	0.0469719	0.037941	0.014246	0.00267364	0.0469719	0.022272	0.0054891	0.00360914
462	0	0.0820439	0.0485421	0.00409718	0.001005	0.0820439	0.0552141	0.113358	0.0707542
463	1	0.751542	0.966781	0.986442	0.989249	0.751542	0.991278	0.995566	0.975873
464	0	0.956352	0.302464	0.69887	0.841249	0.956352	0.661616	0.705091	0.938325
465	0	0.309879	0.17943	0.183173	0.242975	0.309879	0.833832	0.182448	0.119518
466	1	0.999637	0.998809	0.999225	0.999829	0.999637	0.999453	0.999896	0.999236
467	0	0.101335	0.126213	0.0299015	0.010946	0.101335	0.10834	0.0469354	0.550609
468	0	0.0676251	0.0799351	0.0846542	0.0231491	0.0676251	0.0855554	0.0203392	0.0336589
469	1	0.400933	0.47893	0.65992	0.438388	0.400933	0.838193	0.966748	0.959805
470	0	0.0588425	0.0312647	0.0268809	0.00627169	0.0588425	0.061012	0.0122834	0.0135267
471	0	0.208412	0.162687	0.139129	0.211929	0.208412	0.131338	0.82567	0.838137
472	1	0.990987	0.993068	0.997533	0.999337	0.990987	0.999176	0.998807	0.992478
473	0	0.111954	0.14324	0.144844	0.29572	0.111954	0.0883231	0.0935648	0.601447
474	1	0.894324	0.540168	0.27601	0.246404	0.894324	0.751609	0.945273	0.90965
475	0	0.241061	0.210794	0.162297	0.0245037	0.241061	0.287919	0.0820495	0.040526
476	1	0.96885	0.995081	0.996853	0.999493	0.96885	0.998853	0.998028	0.989121
477	0	0.991981	0.962986	0.830171	0.8019	0.991981	0.99882	0.999079	0.996098
478	0	0.242676	0.226078	0.309563	0.0671576	0.242676	0.632467	0.28419	0.319046
479	0	0.124355	0.202797	0.112069	0.0300818	0.124355	0.416247	0.13261	0.0785774
480	0	0.32687	0.286429	0.206994	0.0971461	0.32687	0.314285	0.181912	0.0405286
481	0	0.837073	0.82538	0.915531	0.962773	0.837073	0.983824	0.949707	0.992014
482	0	0.0636329	0.109073	0.151157	0.0269559	0.0636329	0.288836	0.09503	0.0620569
483	0	0.0293383	0.0351978	0.0193587	0.00323284	0.0293383	0.0165263	0.0112083	0.0510753
484	1	0.999883	0.999704	0.999795	0.999982	0.999883	0.999907	0.999931	0.999703
485	0	0.749196	0.628255	0.554603	0.238468	0.749196	0.854748	0.835721	0.943762
486	0	0.0753442	0.0667462	0.0492334	0.0127351	0.0753442	0.0534824	0.0294368	0.137197
487	0	0.419218	0.0702554	0.0448805	0.0125727	0.419218	0.166626	0.100389	0.0452721
488	1	0.961447	0.753717	0.987882	0.996789	0.961447	0.987963	0.994343	0.986736
489	0	0.331355	0.0981274	0.12109	0.106042	0.331355	0.384385	0.1208	0.0496444
490	0	0.241022	0.5889	0.45074	0.516302	0.241022	0.414186	0.805713	0.830476
491	0	0.112843	0.37882	0.128197	0.102317	0.112843	0.772272	0.12979	0.44447
492	1	0.99742	0.981367	0.995081	0.997668	0.99742	0.996406	0.998407	0.991228
493	0	0.273798	0.178589	0.0600252	0.0104611	0.273798	0.293867	0.151107	0.632357
494	0	0.748673	0.497957	0.341296	0.408537	0.748673	0.477479	0.908074	0.796781
495	0	0.0592566	0.0464713	0.0317842	0.00310021	0.0592566	0.0609439	0.0152868	0.012874
496	1	0.997845	0.998694	0.999021	0.999638	0.997845	0.999754	0.999873	0.999694
497	1	0.784676	0.620957	0.387643	0.136667	0.784676	0.912406	0.923323	0.61415
498	0	0.30821	0.112076	0.16202	0.0760974	0.30821	0.115639	0.0948208	0.149378
499	0	0.0473041	0.04092	0.0275838	0.00403335	0.0473041	0.0427971	0.0214835	0.0285821
500	0	0.070462	0.118066	0.0527911	0.0169866	0.070462	0.122909	0.0846211	0.0559259
501	0	0.901737	0.5136	0.747494	0.59194	0.901737	0.958848	0.908438	0.588981
502	1	0.999892	0.999668	0.999799	0.999861	0.999892	0.999948	0.999955	0.999838
503	0	0.0836965	0.244411	0.227582	0.0644409	0.0836965	0.515093	0.236701	0.3721
504	0	0.0966007	0.222675	0.182712	0.0966283	0.0966007	0.252165	0.0444559	0.39344
505	0	0.0553218	0.044426	0.0221566	0.0105486	0.0553218	0.0822811	0.0309568	0.126174
506	0	0.304919	0.203975	0.130689	0.100559	0.304919	0.827009	0.479363	0.529876
507	0	0.618942	0.685501	0.423864	0.0992049	0.618942	0.880869	0.917052	0.966859
508	1	0.997717	0.990824	0.996707	0.999218	0.997717	0.998016	0.998119	0.998566
509	1	0.175647	0.380484	0.855701	0.587626	0.175647	0.895115	0.868831	0.881717
510	1	0.999836	0.999754	0.999812	0.999972	0.999836	0.99986	0.999946	0.999775
511	0	0.0720678	0.0772888	0.0664462	0.0100748	0.0720678	0.0994479	0.0821703	0.105792
512	0	0.0736396	0.117927	0.0742852	0.0527544	0.0736396	0.135555	0.0684632	0.181355
513	0	0.0863966	0.0933771	0.0636764	0.0141631	0.0863966	0.0484227	0.0935442	0.113187
514	0	0.294024	0.254918	0.117774	0.0205858	0.294024	0.418233	0.219384	0.170186
515	0	0.0622449	0.0979775	0.0671727	0.0153745	0.0622449	0.0290445	0.0319171	0.019766
516	0	0.050781	0.10204	0.168507	0.0562405	0.050781	0.0880046	0.0554981	0.0299334
517	1	0.641653	0.814688	0.847615	0.735227	0.641653	0.954188	0.789894	0.800084
518	0	0.412615	0.123276	0.124075	0.0173797	0.412615	0.177733	0.0655583	0.120087
519	0	0.363801	0.308891	0.328206	0.0927195	0.363801	0.763039	0.457154	0.444508
520	1	0.253372	0.36093	0.736674	0.796014	0.253372	0.69563	0.688072	0.769438
521	0	0.130932	0.0830303	0.0785631	0.0136695	0.130932	0.114896	0.0519989	0.111122
522	0	0.121086	0.0622773	0.0365345	0.0209777	0.121086	0.045724	0.0216391	0.00488277
523	0	0.173832	0.206035	0.285266	0.355016	0.173832	0.14147	0.517298	0.128611
524	1	0.698447	0.925883	0.990776	0.991203	0.698447	0.969429	0.985292	0.968514
525	0	0.538908	0.501609	0.233672	0.0463408	0.538908	0.569737	0.678547	0.219592
526	0	0.0380675	0.116442	0.0845753	0.0124932	0.0380675	0.0664346	0.0446815	0.0949852
527	0	0.0864531	0.0588319	0.0100473	0.00131996	0.0864531	0.138576	0.0266156	0.301043
528	0	0.116841	0.0900426	0.0645547	0.0193127	0.116841	0.112483	0.0409681	0.519098
529	0	0.8663	0.829758	0.908412	0.825558	0.8663	0.977557	0.959828	0.91477
530	0	0.114558	0.131991	0.137146	0.071746	0.114558	0.0633312	0.383474	0.0714791
531	0	0.243632	0.330013	0.171868	0.136824	0.243632	0.902192	0.732817	0.49687
532	0	0.0584512	0.155939	0.523558	0.243162	0.0584512	0.185185	0.0806047	0.0984121
533	0	0.0837241	0.150798	0.206731	0.0812256	0.0837241	0.172132	0.196553	0.111371
534	0	0.0564812	0.487208	0.825962	0.761643	0.0564812	0.787389	0.583952	0.679181
535	0	0.11022	0.175843	0.360597	0.625418	0.11022	0.953212	0.778359	0.724437
536	0	0.108505	0.209617	0.199063	0.0522875	0.108505	0.558444	0.611766	0.65091
537	0	0.138116	0.0805184	0.14969	0.0792636	0.138116	0.234849	0.617039	0.371128
538	0	0.0907121	0.286263	0.297009	0.182111	0.0907121	0.767417	0.278356	0.301721
539	0	0.326742	0.302864	0.546535	0.0696122	0.326742	0.501859	0.400269	0.0695568
540	1	0.787602	0.295369	0.618314	0.514116	0.787602	0.825508	0.639705	0.907056
541	0	0.119247	0.106153	0.0650613	0.0311747	0.119247	0.278845	0.526972	0.377293
542	0	0.107764	0.127841	0.100059	0.0295636	0.107764	0.149192	0.172846	0.0283194
543	0	0.966877	0.46221	0.298727	0.2311	0.966877	0.875065	0.989698	0.709036
544	0	0.397969	0.142169	0.249762	0.17597	0.397969	0.587653	0.22894	0.445303
545	0	0.443888	0.307099	0.159033	0.0082221	0.443888	0.514429	0.779256	0.223916
546	1	0.999753	0.999336	0.999127	0.999825	0.999753	0.999845	0.999839	0.999801
547	0	0.455977	0.312503	0.28113	0.364195	0.455977	0.698332	0.502949	0.55642
548	0	0.43628	0.215988	0.0681024	0.0260412	0.43628	0.449937	0.481802	0.977869
549	0	0.453609	0.473867	0.362781	0.182468	0.453609	0.687958	0.19774	0.192185
550	1	0.968606	0.98991	0.995462	0.994845	0.968606	0.995017	0.993237	0.962591
551	0	0.266237	0.236468	0.0773206	0.024517	0.266237	0.403584	0.388714	0.607971
552	0	0.140043	0.298493	0.588534	0.0804008	0.140043	0.163999	0.130694	0.191225
553	0	0.12217	0.263874	0.263474	0.0465207	0.12217	0.493734	0.270715	0.225843
554	0	0.0441308	0.0671152	0.0103491	0.00911904	0.0441308	0.0435809	0.122415	0.168252
555	0	0.0720973	0.0377015	0.0208249	0.00489344	0.0720973	0.0208028	0.0328921	0.0497282
556	1	0.996506	0.990112	0.996395	0.998637	0.996506	0.994716	0.998212	0.990713
557	0	0.0925125	0.103081	0.0620966	0.00428561	0.0925125	0.440976	0.303965	0.0841102
558	0	0.0341189	0.21303	0.613726	0.131564	0.0341189	0.349597	0.0557302	0.0931375
559	0	0.0664044	0.0537835	0.0613766	0.0165818	0.0664044	0.0459878	0.0237691	0.0462873
560	0	0.236829	0.138896	0.0683299	0.0209974	0.236829	0.337309	0.48805	0.783574
561	0	0.270809	0.335946	0.327622	0.141651	0.270809	0.486154	0.429931	0.882588
562	1	0.831842	0.366828	0.784853	0.895432	0.831842	0.893501	0.954747	0.574198
563	1	0.999765	0.999311	0.99972	0.999985	0.999765	0.999813	0.999712	0.999059
564	1	0.999291	0.995107	0.996373	0.993883	0.999291	0.999677	0.997716	0.997325
565	1	0.995594	0.940859	0.981672	0.995832	0.995594	0.995531	0.994774	0.996767
566	0	0.174258	0.120154	0.0536089	0.0356548	0.174258	0.141139	0.0878934	0.0922261
567	0	0.0686574	0.145464	0.184484	0.0837241	0.0686574	0.142957	0.0909114	0.0559256
568	0	0.0560581	0.0622368	0.0413433	0.0107383	0.0560581	0.0569494	0.0411883	0.0172096
569	0	0.408196	0.104657	0.137135	0.0787624	0.408196	0.238875	0.0932794	0.172965
570	0	0.995617	0.992381	0.816709	0.808202	0.995617	0.997751	0.999062	0.998372
571	0	0.967242	0.518985	0.217954	0.0286184	0.967242	0.997118	0.996849	0.997609
572	0	0.0626135	0.0699031	0.0428577	0.00755942	0.0626135	0.0929799	0.0270166	0.0171714
573	0	0.0412593	0.0486783	0.00846903	0.00188479	0.0412593	0.048985	0.0134868	0.0394362
574	0	0.056079	0.0449512	0.0197576	0.00332226	0.056079	0.0654539	0.0202755	0.0254977
575	0	0.0916617	0.735594	0.940855	0.895499	0.0916617	0.86796	0.756751	0.881398
576	0	0.0557669	0.0615685	0.0383521	0.00910242	0.0557669	0.0613884	0.0681185	0.0312759
577	1	0.999338	0.998506	0.998478	0.999802	0.999338	0.999847	0.999827	0.999483
578	0	0.263652	0.148135	0.119166	0.0303392	0.263652	0.553078	0.07471	0.0599569
579	0	0.142409	0.347113	0.423897	0.249167	0.142409	0.706394	0.788254	0.31927
580	0	0.114509	0.0712964	0.051019	0.00902198	0.114509	0.294526	0.107857	0.0453953
581	0	0.290991	0.15198	0.170963	0.0549628	0.290991	0.317143	0.117632	0.161231
582	0	0.0356108	0.022648	0.0103518	0.00240775	0.0356108	0.0178161	0.0121411	0.0373013
583	0	0.103279	0.108642	0.125916	0.0364398	0.103279	0.0921078	0.0367531	0.093672
584	0	0.0686437	0.0895137	0.108415	0.0485537	0.0686437	0.16596	0.191677	0.0893707
585	0	0.130372	0.123407	0.0872206	0.0198438	0.130372	0.131321	0.06991	0.0245874
586	1	0.999449	0.997004	0.999223	0.999913	0.999449	0.999633	0.999523	0.998572
587	0	0.0531395	0.0395522	0.0376299	0.0136254	0.0531395	0.122613	0.0705188	0.0511214
588	0	0.714554	0.293114	0.275746	0.140997	0.714554	0.857904	0.943178	0.995085
589	0	0.0691077	0.151121	0.125018	0.0405484	0.0691077	0.476822	0.417687	0.170483
590	1	0.991299	0.984401	0.990795	0.992922	0.991299	0.993728	0.985138	0.957072
591	0	0.060738	0.0717701	0.125545	0.12655	0.060738	0.164377	0.0620671	0.237925
592	1	0.991785	0.521979	0.635856	0.597874	0.991785	0.980764	0.998149	0.974228
593	0	0.0566026	0.107609	0.11744	0.0250577	0.0566026	0.0750068	0.142017	0.108839
594	1	0.990154	0.991612	0.990799	0.998436	0.990154	0.993391	0.997713	0.970324
595	0	0.0443182	0.0512214	0.0110352	0.00246398	0.0443182	0.0737951	0.0257309	0.132001
596	0	0.687159	0.0668276	0.0474393	0.00584043	0.687159	0.162238	0.0997444	0.0934904
597	0	0.0568229	0.10084	0.0638864	0.0140869	0.0568229	0.142014	0.0166443	0.0177437
598	0	0.720873	0.249251	0.0960349	0.0236257	0.720873	0.231463	0.0325064	0.392778
599	1	0.999881	0.999485	0.999717	0.999963	0.999881	0.997995	0.999731	0.991879
600	1	0.999901	0.999736	0.999795	0.99997	0.999901	0.999827	0.999893	0.999442
601	0	0.119357	0.114501	0.09421	0.0265829	0.119357	0.148728	0.923655	0.18133
602	0	0.0864389	0.178211	0.152484	0.0461394	0.0864389	0.505819	0.458241	0.675165
603	0	0.133344	0.479494	0.512193	0.240575	0.133344	0.904225	0.505964	0.116481
604	0	0.535164	0.617646	0.520939	0.251424	0.535164	0.970212	0.848259	0.689878
605	0	0.872336	0.562574	0.232363	0.0867567	0.872336	0.950455	0.84649	0.954896
606	1	0.998536	0.937425	0.957839	0.917387	0.998536	0.997455	0.997331	0.99807
607	0	0.179391	0.109711	0.0821216	0.0331822	0.179391	0.131207	0.106609	0.179204
608	1	0.999565	0.998272	0.998356	0.999527	0.999565	0.999033	0.999916	0.998603
609	0	0.115533	0.0698858	0.0283047	0.00396808	0.115533	0.197313	0.0623709	0.0257755
610	0	0.609005	0.651864	0.358839	0.0995204	0.609005	0.914342	0.760996	0.787989
611	0	0.15758	0.135987	0.196234	0.0505762	0.15758	0.136457	0.0396423	0.06642
612	1	0.999886	0.999537	0.997457	0.997335	0.999886	0.999787	0.999925	0.99971
613	0	0.997984	0.745061	0.113817	0.027988	0.997984	0.971926	0.950911	0.881397
614	0	0.122824	0.0873268	0.116761	0.0249645	0.122824	0.134276	0.0478141	0.0869279
615	0	0.429076	0.47803	0.463619	0.168577	0.429076	0.968532	0.619605	0.757389
616	0	0.394918	0.519684	0.438134	0.142966	0.394918	0.363497	0.276901	0.394625
617	0	0.28833	0.72499	0.386946	0.137748	0.28833	0.941971	0.890163	0.957034
618	0	0.698737	0.302028	0.241033	0.375516	0.698737	0.897857	0.932986	0.868919
619	0	0.0260203	0.100609	0.190697	0.187979	0.0260203	0.103282	0.0534224	0.10818
620	0	0.455786	0.345457	0.122224	0.0724078	0.455786	0.380917	0.549585	0.696382
621	0	0.923594	0.485447	0.373672	0.758989	0.923594	0.994733	0.992637	0.979111
622	0	0.376824	0.512756	0.518558	0.795241	0.376824	0.960686	0.797809	0.938037
623	1	0.246104	0.688365	0.810687	0.708618	0.246104	0.849324	0.931254	0.945287
624	0	0.0515626	0.075979	0.0519352	0.0235957	0.0515626	0.0332485	0.0908696	0.0723416
625	0	0.0870365	0.0868292	0.0558549	0.0288132	0.0870365	0.0801688	0.0400518	0.0225524
626	0	0.044688	0.26014	0.389822	0.226805	0.044688	0.436116	0.269775	0.594429
627	1	0.997693	0.993152	0.996306	0.999306	0.997693	0.999416	0.997356	0.996143
628	0	0.585726	0.384446	0.502571	0.261212	0.585726	0.73225	0.647524	0.200593
629	0	0.1646	0.169709	0.119014	0.066024	0.1646	0.118675	0.786707	0.940099
630	0	0.574605	0.279839	0.242501	0.142664	0.574605	0.213788	0.313717	0.200473
631	0	0.247934	0.121194	0.103532	0.140525	0.247934	0.244768	0.299129	0.565185
632	1	0.999284	0.981446	0.995164	0.998982	0.999284	0.990794	0.99587	0.990384
633	0	0.299406	0.130149	0.126253	0.0698949	0.299406	0.112517	0.242234	0.128286
634	0	0.278614	0.332108	0.450491	0.0960559	0.278614	0.864315	0.781672	0.416637
635	0	0.180704	0.165151	0.13865	0.0539973	0.180704	0.222049	0.564723	0.463915
636	0	0.405237	0.15401	0.127228	0.13763	0.405237	0.323564	0.590155	0.748843
637	0	0.85795	0.612163	0.564909	0.0941353	0.85795	0.980863	0.97755	0.815607
638	0	0.0261731	0.0840393	0.0447478	0.00860792	0.0261731	0.0882224	0.0306723	0.0322017
639	1	0.996756	0.979738	0.989263	0.992374	0.996756	0.997728	0.997781	0.979739
640	1	0.305862	0.281269	0.650651	0.552474	0.305862	0.84351	0.284961	0.589687
641	1	0.885204	0.979654	0.988901	0.997952	0.885204	0.99645	0.997131	0.994317
642	1	0.999812	0.999118	0.999213	0.99981	0.999812	0.99986	0.999911	0.99889
643	0	0.263772	0.160574	0.117515	0.0971667	0.263772	0.626454	0.250374	0.972291
644	0	0.116252	0.129909	0.0791107	0.0139914	0.116252	0.146236	0.137781	0.0458991
645	1	0.993591	0.895281	0.938893	0.94134	0.993591	0.994007	0.995088	0.971599
646	1	0.996828	0.990053	0.99508	0.998869	0.996828	0.995878	0.997896	0.998748
647	1	0.914247	0.968778	0.98847	0.989292	0.914247	0.989956	0.992069	0.985756
648	1	0.999315	0.994555	0.985189	0.992312	0.999315	0.999506	0.999436	0.999288
649	0	0.0531618	0.0638311	0.0509562	0.0110254	0.0531618	0.0544262	0.00759437	0.0201859
650	0	0.312326	0.154475	0.29916	0.142346	0.312326	0.113756	0.220181	0.0519878
651	0	0.0896117	0.035907	0.00383034	0.00540031	0.0896117	0.865375	0.603976	0.0385513
652	0	0.0559387	0.0984245	0.156167	0.0275149	0.0559387	0.0467333	0.0186023	0.0181968
653	0	0.270328	0.108936	0.0965303	0.060951	0.270328	0.365114	0.385367	0.245191
654	0	0.159454	0.211505	0.502668	0.416417	0.159454	0.526699	0.290137	0.374119
655	0	0.159312	0.122179	0.110955	0.0458219	0.159312	0.335413	0.158623	0.1452
656	0	0.090743	0.0466622	0.0560965	0.0281041	0.090743	0.0972492	0.0753216	0.108544
657	0	0.05933	0.0904155	0.104231	0.01844	0.05933	0.0630121	0.0572414	0.254202
658	1	0.999725	0.998729	0.997608	0.998686	0.999725	0.999416	0.999943	0.999384
659	1	0.958563	0.977326	0.983071	0.989179	0.958563	0.986453	0.99641	0.987205
660	0	0.736453	0.685453	0.694867	0.829518	0.736453	0.47325	0.962505	0.733136
661	0	0.325771	0.69212	0.75051	0.461889	0.325771	0.822443	0.564983	0.648139
662	0	0.0803509	0.0560874	0.0314163	0.004929	0.0803509	0.0834453	0.0887012	0.0737895
663	1	0.999564	0.995971	0.997124	0.999283	0.999564	0.998421	0.999378	0.998706
664	0	0.0782286	0.0842725	0.0292855	0.00278832	0.0782286	0.0595919	0.147152	0.3994
665	0	0.0317165	0.0251627	0.00291513	0.000869714	0.0317165	0.00514909	0.00985474	0.00140156
666	0	0.399192	0.166092	0.0294772	0.00649777	0.399192	0.257309	0.0790978	0.127556
667	0	0.458586	0.487836	0.360322	0.0556378	0.458586	0.730581	0.343305	0.370981
668	0	0.109526	0.0524631	0.023643	0.00554234	0.109526	0.0520952	0.0210938	0.028233
669	0	0.135827	0.162344	0.318086	0.0681582	0.135827	0.667404	0.563402	0.182916
670	0	0.0795009	0.111881	0.0535764	0.0279812	0.0795009	0.185312	0.213007	0.600789
671	0	0.146911	0.222044	0.142008	0.115697	0.146911	0.559421	0.199684	0.361204
672	0	0.729743	0.431949	0.500823	0.0954978	0.729743	0.566915	0.798392	0.316662
673	0	0.0942144	0.120155	0.119699	0.0337816	0.0942144	0.144318	0.0589703	0.0258569
674	0	0.113753	0.0975222	0.27441	0.0476473	0.113753	0.166861	0.193125	0.180572
675	0	0.324668	0.47122	0.680742	0.779176	0.324668	0.580846	0.789294	0.861884
676	0	0.106878	0.152007	0.0540299	0.0198709	0.106878	0.0943401	0.19417	0.0394937
677	0	0.275954	0.119107	0.0301543	0.0134306	0.275954	0.170799	0.412911	0.530417
678	0	0.119948	0.213142	0.210335	0.0860719	0.119948	0.602158	0.70326	0.751717
679	0	0.342077	0.575027	0.560766	0.28473	0.342077	0.534206	0.697573	0.174474
680	0	0.257598	0.276455	0.316847	0.176898	0.257598	0.361126	0.66795	0.226762
681	1	0.999338	0.995615	0.985047	0.957456	0.999338	0.998769	0.992698	0.997508
682	0	0.868578	0.440539	0.789597	0.634678	0.868578	0.899284	0.97078	0.967784
683	1	0.999738	0.997749	0.999495	0.999931	0.999738	0.999707	0.999863	0.998809
684	0	0.0898102	0.0735701	0.216698	0.0761084	0.0898102	0.551745	0.44121	0.849311
685	0	0.0807631	0.0547196	0.0921015	0.0227946	0.0807631	0.0992114	0.112708	0.0250209
686	1	0.247147	0.716634	0.895133	0.995922	0.247147	0.995621	0.991385	0.974462
687	1	0.999902	0.999819	0.999887	0.999975	0.999902	0.999945	0.999981	0.99993
688	0	0.0226205	0.0444354	0.0332351	0.0108592	0.0226205	0.00958334	0.0209494	0.0714932
689	0	0.130315	0.0791387	0.0651553	0.019056	0.130315	0.0539395	0.0286978	0.0217188
690	0	0.0591499	0.0748043	0.0520049	0.0116781	0.0591499	0.0579268	0.0257138	0.0394492
691	0	0.0555549	0.171098	0.124864	0.0605782	0.0555549	0.567605	0.10175	0.130184
692	0	0.0618812	0.0548496	0.0556738	0.0115097	0.0618812	0.090236	0.0237402	0.0327288
693	0	0.0775552	0.11837	0.0482634	0.0127254	0.0775552	0.168626	0.0489746	0.0284989
694	0	0.0626458	0.0692791	0.046891	0.00468072	0.0626458	0.0693731	0.0133861	0.0142739
695	0	0.0204204	0.161079	0.551882	0.345982	0.0204204	0.569557	0.23983	0.0858392
696	0	0.219795	0.165687	0.164798	0.0210683	0.219795	0.304773	0.080937	0.196081
697	0	0.549891	0.216373	0.231019	0.162972	0.549891	0.543924	0.407518	0.0906356
698	1	0.999072	0.994475	0.996624	0.999764	0.999072	0.999115	0.998891	0.998668
699	1	0.99759	0.993198	0.967668	0.782588	0.99759	0.982428	0.999375	0.998639
700	0	0.103965	0.263454	0.21826	0.0467039	0.103965	0.597741	0.356343	0.366088
701	0	0.0283013	0.0564741	0.0130663	0.00637894	0.0283013	0.0604312	0.0284098	0.0102635
702	1	0.99987	0.999815	0.999936	0.999989	0.99987	0.999863	0.999951	0.999925
703	0	0.0920747	0.0717754	0.0840391	0.0363429	0.0920747	0.0604223	0.0811852	0.127138
704	0	0.104316	0.328909	0.72117	0.359731	0.104316	0.957382	0.961365	0.618914
705	0	0.231814	0.169731	0.220349	0.091356	0.231814	0.624724	0.268426	0.412402
706	0	0.206795	0.294123	0.282248	0.140425	0.206795	0.325201	0.187389	0.0920814
707	0	0.0790829	0.100318	0.0830411	0.0420055	0.0790829	0.0990025	0.286185	0.179337
708	0	0.102618	0.126194	0.0934364	0.0323522	0.102618	0.264529	0.0531514	0.0829764
709	1	0.868694	0.96283	0.991279	0.994419	0.868694	0.973412	0.991855	0.98232
710	0	0.0352206	0.0520653	0.0283869	0.00775368	0.0352206	0.0318146	0.0150165	0.0137611
711	0	0.0273868	0.0304955	0.0161475	0.00362403	0.0273868	0.0333273	0.013782	0.0193391
712	0	0.207217	0.120116	0.0345454	0.0149199	0.207217	0.177502	0.100412	0.273997
713	0	0.0427023	0.0399987	0.0422178	0.01081	0.0427023	0.0654259	0.0259802	0.0303431
714	0	0.908071	0.887181	0.806695	0.887189	0.908071	0.956806	0.954974	0.9833
715	0	0.0844652	0.150747	0.160076	0.0793469	0.0844652	0.134121	0.0292423	0.0123307
716	0	0.136824	0.217438	0.267965	0.109058	0.136824	0.57629	0.582218	0.629167
717	0	0.0681067	0.0789954	0.0386904	0.009408	0.0681067	0.127034	0.0338496	0.119999
718	0	0.188325	0.21635	0.4916	0.755551	0.188325	0.692677	0.697913	0.537614
719	1	0.99451	0.984998	0.989652	0.997745	0.99451	0.993093	0.990102	0.975713
720	0	0.123248	0.152599	0.135295	0.0520526	0.123248	0.209004	0.0863701	0.0445458
721	0	0.101567	0.208414	0.0928107	0.0340044	0.101567	0.483699	0.532904	0.185462
722	0	0.772929	0.326329	0.160216	0.0938931	0.772929	0.798106	0.969213	0.965178
723	0	0.1527	0.509476	0.351869	0.153754	0.1527	0.467324	0.821284	0.517872
724	0	0.438519	0.435039	0.205785	0.0359178	0.438519	0.920084	0.916915	0.89864
725	1	0.998341	0.996718	0.997665	0.999594	0.998341	0.998304	0.998038	0.996988
726	0	0.17169	0.111762	0.0707573	0.026189	0.17169	0.0729829	0.0539222	0.202808
727	0	0.520336	0.254483	0.145003	0.0208728	0.520336	0.36432	0.425505	0.592326
728	0	0.0342667	0.0689982	0.0316999	0.00727074	0.0342667	0.0286792	0.0156951	0.429347
729	1	0.998217	0.968272	0.976718	0.983982	0.998217	0.991662	0.992806	0.977753
730	0	0.0655174	0.123887	0.0976264	0.0198542	0.0655174	0.743941	0.180939	0.0934048
731	0	0.0915702	0.174146	0.320049	0.123131	0.0915702	0.170642	0.103983	0.116695
732	0	0.0471857	0.107985	0.0896194	0.106777	0.0471857	0.0677489	0.0276443	0.0328592
733	0	0.15928	0.625554	0.362003	0.237256	0.15928	0.963741	0.546763	0.615382
734	0	0.143072	0.246783	0.230564	0.260118	0.143072	0.137438	0.131636	0.270056
735	0	0.0458521	0.139998	0.0465046	0.0114985	0.0458521	0.207394	0.112173	0.725808
736	0	0.997644	0.954173	0.898594	0.97848	0.997644	0.999205	0.996292	0.982648
737	0	0.0923652	0.131853	0.086427	0.0309598	0.0923652	0.270297	0.109688	0.134311
738	0	0.169343	0.289256	0.138783	0.104638	0.169343	0.322185	0.629278	0.853622
739	0	0.0568905	0.107042	0.0569871	0.0139852	0.0568905	0.190068	0.0867048	0.170287
740	0	0.578567	0.308641	0.56612	0.360001	0.578567	0.85605	0.815782	0.769478
741	0	0.974961	0.445216	0.103249	0.045745	0.974961	0.0619455	0.0411687	0.0269724
742	1	0.0325922	0.0396697	0.0139544	0.0323081	0.0325922	0.0853717	0.10894	0.138339
743	0	0.0394539	0.0836357	0.0197332	0.00234709	0.0394539	0.036429	0.0244056	0.0296077
744	0	0.149088	0.117483	0.0816902	0.0187348	0.149088	0.0690657	0.0619056	0.0522891
745	0	0.151355	0.0434176	0.0104544	0.00173599	0.151355	0.360176	0.0817837	0.0107634
746	0	0.0547407	0.254016	0.494432	0.308337	0.0547407	0.65069	0.528003	0.677406
747	1	0.783462	0.873718	0.922377	0.945623	0.783462	0.972383	0.990214	0.981252
748	1	0.999669	0.923269	0.780834	0.290727	0.999669	0.999483	0.999097	0.93585
749	1	0.990086	0.958718	0.995763	0.999565	0.990086	0.992034	0.993852	0.993933
750	0	0.0776007	0.0758905	0.0523998	0.00377376	0.0776007	0.250164	0.0323989	0.0255021
751	1	0.996677	0.99511	0.999176	0.999831	0.996677	0.99952	0.999175	0.998043
752	0	0.0901176	0.127661	0.102133	0.0199124	0.0901176	0.137404	0.0880608	0.0535787
753	0	0.562825	0.301217	0.350661	0.0917349	0.562825	0.768748	0.232824	0.795029
754	0	0.467097	0.0360768	0.00953871	0.00557909	0.467097	0.0165722	0.019458	0.66737
755	0	0.0728783	0.0976648	0.187732	0.0647159	0.0728783	0.29263	0.0901287	0.147764
756	0	0.0366146	0.0221913	0.00553843	0.00186411	0.0366146	0.0175311	0.00569128	0.0014548
757	0	0.0506844	0.0871288	0.0396983	0.0113159	0.0506844	0.171606	0.227057	0.055163
758	0	0.129112	0.0690119	0.0428032	0.0169466	0.129112	0.227707	0.0692948	0.109661
759	0	0.157258	0.127957	0.0658916	0.0229176	0.157258	0.586388	0.938201	0.915022
760	0	0.07046	0.0803441	0.0332497	0.0176582	0.07046	0.0485074	0.074518	0.0280647
761	0	0.0635223	0.0480376	0.0245391	0.00444057	0.0635223	0.0608903	0.0434524	0.025066
762	0	0.194946	0.165771	0.0510145	0.00504726	0.194946	0.963733	0.677133	0.648968
763	1	0.999673	0.99844	0.999024	0.999831	0.999673	0.999669	0.999632	0.999607
764	0	0.0308031	0.0182508	0.00148138	0.00111732	0.0308031	0.0199494	0.00423463	0.185127
765	0	0.380642	0.0575767	0.0192267	0.0134873	0.380642	0.0969501	0.0238676	0.077879
766	1	0.127786	0.15932	0.300642	0.158538	0.127786	0.542234	0.736973	0.781485
767	0	0.077402	0.0680994	0.0276371	0.00306264	0.077402	0.0497906	0.11886	0.106242
768	0	0.0382872	0.0528268	0.0407042	0.0101795	0.0382872	0.0370086	0.0242679	0.0109513
769	1	0.999831	0.998818	0.998577	0.999721	0.999831	0.998438	0.999768	0.998815
770	0	0.151953	0.16431	0.238803	0.0336747	0.151953	0.50923	0.274564	0.262894
771	0	0.0393558	0.094265	0.0627641	0.0151371	0.0393558	0.21332	0.0596711	0.0393835
772	0	0.0575321	0.044618	0.0225671	0.00700477	0.0575321	0.0693964	0.0271159	0.080228
773	0	0.0526186	0.0417313	0.0217029	0.00499096	0.0526186	0.085449	0.0342556	0.0815982
774	0	0.971943	0.385764	0.451041	0.320864	0.971943	0.974195	0.936078	0.991528
775	1	0.999501	0.998559	0.998326	0.999261	0.999501	0.99974	0.99953	0.998897
776	1	0.998837	0.996174	0.998246	0.999745	0.998837	0.998741	0.998791	0.996968
777	0	0.757528	0.501021	0.623289	0.650443	0.757528	0.789748	0.8903	0.934514
778	0	0.163539	0.139163	0.0890392	0.0134225	0.163539	0.119853	0.267705	0.243759
779	1	0.999282	0.995303	0.998521	0.999734	0.999282	0.999254	0.999191	0.995619
780	0	0.283479	0.246729	0.363616	0.128238	0.283479	0.55456	0.619639	0.394823
781	0	0.743246	0.371266	0.294762	0.043078	0.743246	0.961096	0.910008	0.833342
782	0	0.131293	0.0764026	0.211582	0.0162568	0.131293	0.0658981	0.0638998	0.0490483
783	0	0.435091	0.223649	0.153492	0.0579094	0.435091	0.187243	0.648275	0.383836
784	0	0.0441726	0.0822397	0.0774304	0.0374733	0.0441726	0.089137	0.0526212	0.196807
785	0	0.0861612	0.0882959	0.043855	0.010892	0.0861612	0.0969233	0.181014	0.0875836
786	0	0.0484705	0.0363943	0.0143964	0.00404663	0.0484705	0.0496536	0.0149216	0.0402631
787	0	0.572452	0.662212	0.826238	0.870782	0.572452	0.795	0.705189	0.480256
788	0	0.132022	0.272105	0.314957	0.259471	0.132022	0.598234	0.297949	0.144729
789	0	0.0435916	0.0331563	0.0191369	0.00546464	0.0435916	0.0818925	0.0163437	0.0184737
790	0	0.144793	0.0928448	0.0701714	0.0206916	0.144793	0.115106	0.11895	0.0314223
791	1	0.993082	0.972094	0.982921	0.986164	0.993082	0.996547	0.997968	0.989697
792	0	0.417337	0.22541	0.116119	0.0559345	0.417337	0.371823	0.136759	0.777007
793	0	0.891862	0.292316	0.202454	0.065769	0.891862	0.559178	0.936511	0.994908
794	1	0.97134	0.988305	0.994599	0.997934	0.97134	0.994152	0.998508	0.99721
795	1	0.658882	0.954515	0.995413	0.997903	0.658882	0.994865	0.959089	0.988712
796	0	0.0686047	0.157463	0.158582	0.182718	0.0686047	0.0626087	0.0423918	0.060303
797	1	0.999874	0.999826	0.999837	0.999964	0.999874	0.999933	0.999987	0.999957
798	0	0.530844	0.285686	0.0731507	0.00715933	0.530844	0.994576	0.959223	0.969849
799	0	0.286653	0.30919	0.248862	0.0941917	0.286653	0.876786	0.800696	0.393229
800	1	0.999915	0.999801	0.999866	0.999934	0.999915	0.999905	0.999955	0.99988
801	0	0.0838479	0.0608402	0.0531322	0.0226872	0.0838479	0.0331144	0.0453514	0.0247006
802	0	0.269781	0.64094	0.594421	0.292907	0.269781	0.864824	0.646437	0.36191
803	0	0.0731274	0.0647323	0.0621549	0.0166864	0.0731274	0.0637627	0.0218413	0.0370833
804	1	0.996967	0.99421	0.998028	0.999841	0.996967	0.996596	0.998153	0.997481
805	1	0.999418	0.998946	0.998828	0.999772	0.999418	0.999894	0.999785	0.998458
806	0	0.278245	0.199834	0.0760062	0.131209	0.278245	0.933504	0.94605	0.380693
807	0	0.55597	0.235373	0.259379	0.116971	0.55597	0.512641	0.692466	0.786926
808	0	0.107826	0.0446639	0.0108939	0.00141335	0.107826	0.12919	0.196291	0.0313928
809	0	0.638465	0.444265	0.379227	0.292361	0.638465	0.934685	0.893878	0.714215
810	0	0.0417778	0.0394545	0.00515325	0.00141534	0.0417778	0.0612737	0.0108037	0.018297
811	0	0.0432431	0.0737892	0.101072	0.0541329	0.0432431	0.128379	0.391145	0.0677714
812	0	0.847596	0.273119	0.0426166	0.00482106	0.847596	0.992993	0.962072	0.925001
813	0	0.0283439	0.0124495	0.00149065	0.00065053	0.0283439	0.0198807	0.00854276	0.0793194
814	0	0.991249	0.937124	0.85671	0.935056	0.991249	0.993296	0.991827	0.997771
815	1	0.969814	0.936591	0.904616	0.739913	0.969814	0.975659	0.99096	0.978743
816	0	0.0579132	0.0455413	0.0263446	0.00279572	0.0579132	0.0666282	0.0174843	0.0542872
817	0	0.835654	0.934493	0.971207	0.890632	0.835654	0.866099	0.985562	0.953923
818	0	0.107608	0.145613	0.0844784	0.0230949	0.107608	0.720372	0.461977	0.243348
819	0	0.404482	0.365557	0.345073	0.139178	0.404482	0.146295	0.300017	0.521287
820	0	0.159391	0.132796	0.216184	0.0781486	0.159391	0.654687	0.131486	0.0847758
821	1	0.997426	0.989568	0.997239	0.999606	0.997426	0.996297	0.996603	0.993184
822	0	0.129866	0.113094	0.199567	0.0726111	0.129866	0.12049	0.149068	0.688795
823	0	0.738157	0.509874	0.222639	0.0931714	0.738157	0.846826	0.922012	0.986357
824	0	0.234472	0.346699	0.0369513	0.00808467	0.234472	0.25594	0.0990634	0.081633
825	0	0.0594421	0.054765	0.0388193	0.00760204	0.0594421	0.0328333	0.0251657	0.0311181
826	1	0.950239	0.917478	0.964538	0.987706	0.950239	0.995105	0.996619	0.994907
827	0	0.120616	0.0888701	0.0767228	0.014577	0.120616	0.268055	0.241771	0.0329968
828	0	0.0626724	0.204127	0.544642	0.517985	0.0626724	0.602274	0.334934	0.266485
829	0	0.294664	0.302425	0.487595	0.317505	0.294664	0.353246	0.136825	0.0531331
830	0	0.321525	0.170127	0.286279	0.355278	0.321525	0.350559	0.0514826	0.418075
831	1	0.999822	0.999453	0.999654	0.999905	0.999822	0.999865	0.999956	0.999801
832	0	0.0798204	0.120687	0.108944	0.191613	0.0798204	0.152866	0.636281	0.0839647
833	0	0.164261	0.088274	0.0733634	0.0153529	0.164261	0.0993393	0.0346997	0.0247244
834	0	0.0557669	0.0615685	0.0383521	0.00910242	0.0557669	0.0613884	0.0681185	0.0312759
835	1	0.997746	0.996048	0.9975	0.999726	0.997746	0.999016	0.999788	0.997991
836	0	0.125414	0.194018	0.110004	0.0266509	0.125414	0.11063	0.0805204	0.174627
837	0	0.0645612	0.0523631	0.0717876	0.0232819	0.0645612	0.0738337	0.053695	0.0767138
838	0	0.0593611	0.115806	0.0796231	0.00836162	0.0593611	0.291743	0.357935	0.436393
839	1	0.984604	0.982235	0.981738	0.981291	0.984604	0.995097	0.994656	0.994982
840	1	0.997752	0.963181	0.990179	0.99529	0.997752	0.99805	0.99916	0.998067
841	0	0.096295	0.0815943	0.0781708	0.0231661	0.096295	0.082707	0.0379614	0.0365441
842	0	0.0596655	0.0330137	0.0169373	0.00419007	0.0596655	0.0588409	0.0185887	0.061896
843	0	0.467953	0.218786	0.108524	0.0396143	0.467953	0.276213	0.615369	0.790753
844	0	0.305266	0.48965	0.427932	0.189301	0.305266	0.461863	0.101192	0.0858928
845	0	0.94982	0.850562	0.630591	0.69765	0.94982	0.996941	0.984233	0.99578
846	0	0.0693982	0.149449	0.116032	0.0477351	0.0693982	0.817535	0.140964	0.352635
847	0	0.152845	0.333576	0.31651	0.182855	0.152845	0.332682	0.100119	0.103094
848	0	0.0899259	0.0868404	0.0581103	0.0259681	0.0899259	0.0758282	0.0437615	0.0211937
849	0	0.277	0.314222	0.193437	0.212736	0.277	0.36401	0.830418	0.883853
850	0	0.0793473	0.0707662	0.0527249	0.0122181	0.0793473	0.126989	0.0216959	0.0463181
851	0	0.0753173	0.0857465	0.157428	0.0492143	0.0753173	0.196963	0.105609	0.176659
852	0	0.617405	0.206351	0.0213214	0.00251384	0.617405	0.994399	0.944099	0.90407
853	0	0.398292	0.197175	0.491	0.48454	0.398292	0.214675	0.232092	0.106737
854	1	0.351726	0.925827	0.984881	0.990818	0.351726	0.878737	0.89199	0.866867
855	0	0.394412	0.596053	0.337278	0.338363	0.394412	0.634876	0.231438	0.715187
856	1	0.99979	0.999213	0.998945	0.999338	0.99979	0.999722	0.999843	0.99959
857	0	0.104514	0.385057	0.226025	0.0606102	0.104514	0.294949	0.174533	0.101876
858	0	0.0667072	0.101359	0.0765945	0.0279845	0.0667072	0.0890774	0.0190848	0.0113632
859	0	0.121841	0.117116	0.0702034	0.0270649	0.121841	0.124118	0.142399	0.0204646
860	1	0.988878	0.981569	0.98129	0.984732	0.988878	0.993555	0.993973	0.994312
861	0	0.592591	0.410032	0.269591	0.230057	0.592591	0.500845	0.389195	0.809683
862	0	0.361612	0.0540746	0.0293077	0.0194794	0.361612	0.0269981	0.0191596	0.064351
863	1	0.998889	0.992559	0.992426	0.998424	0.998889	0.999201	0.998185	0.990259
864	0	0.0390438	0.0927263	0.067035	0.0150794	0.0390438	0.139034	0.029504	0.049605
865	0	0.0275679	0.0383625	0.0345706	0.0059946	0.0275679	0.0374064	0.0123532	0.0343496
866	0	0.223474	0.17718	0.331405	0.212454	0.223474	0.482483	0.586408	0.807364
867	0	0.0382385	0.0295055	0.0160028	0.00486818	0.0382385	0.0281238	0.021255	0.0542253
868	0	0.119933	0.0820235	0.113998	0.0273841	0.119933	0.053804	0.0457232	0.266076
869	0	0.101874	0.101773	0.11408	0.0128694	0.101874	0.137499	0.0462917	0.0343175
870	1	0.999824	0.997242	0.999019	0.999912	0.999824	0.999211	0.999863	0.997897
871	1	0.780565	0.64909	0.753537	0.943275	0.780565	0.979687	0.997153	0.876177
872	0	0.0628418	0.0935798	0.0609324	0.00699627	0.0628418	0.111526	0.0447646	0.303803
873	0	0.157189	0.250646	0.0963286	0.0308227	0.157189	0.311171	0.208395	0.774527
874	0	0.57638	0.393818	0.109875	0.127351	0.57638	0.413381	0.446297	0.44399
875	0	0.0427176	0.0606869	0.0475512	0.00559498	0.0427176	0.0734691	0.0305401	0.260799
876	0	0.111458	0.125683	0.168844	0.099679	0.111458	0.134526	0.154441	0.152803
877	1	0.8037	0.624603	0.718731	0.637977	0.8037	0.989656	0.992249	0.966189
878	1	0.999786	0.999206	0.999488	0.999876	0.999786	0.999834	0.999832	0.999428
879	0	0.0547951	0.0624127	0.0346494	0.0133101	0.0547951	0.0653733	0.239432	0.29092
880	1	0.985015	0.94169	0.975869	0.997093	0.985015	0.973575	0.993854	0.9801
881	0	0.0491427	0.0727145	0.0482269	0.00543648	0.0491427	0.216102	0.232518	0.247836
882	0	0.0729702	0.0684762	0.0745745	0.0143624	0.0729702	0.0620098	0.0282275	0.0325366
883	1	0.628445	0.969671	0.979047	0.993638	0.628445	0.978273	0.96543	0.89751
884	0	0.0420431	0.0480691	0.0252529	0.00509609	0.0420431	0.0390124	0.0183618	0.0296745
885	0	0.376767	0.108723	0.0117947	0.0076614	0.376767	0.847892	0.853713	0.0497811
886	0	0.072324	0.0706459	0.0348881	0.0052156	0.072324	0.0558372	0.0296707	0.0752634
887	0	0.19738	0.303276	0.774725	0.560026	0.19738	0.641869	0.177824	0.300301
888	0	0.0966076	0.177197	0.0866957	0.0109154	0.0966076	0.499647	0.0935102	0.204221
889	0	0.128175	0.122903	0.10925	0.0243005	0.128175	0.325293	0.136875	0.246776
890	0	0.0754844	0.0811598	0.0385311	0.0196358	0.0754844	0.221467	0.0357994	0.0328851
891	1	0.998079	0.983891	0.994505	0.999383	0.998079	0.997566	0.997322	0.996078
892	0	0.534573	0.222831	0.0876698	0.0266338	0.534573	0.0875074	0.352488	0.243942
893	0	0.0725886	0.0590126	0.0816349	0.0132228	0.0725886	0.0517251	0.0532894	0.0475863
894	0	0.248254	0.120208	0.0310334	0.00705326	0.248254	0.100213	0.0735102	0.142436
895	0	0.302132	0.163282	0.175808	0.0626868	0.302132	0.116601	0.39126	0.443256
896	1	0.12815	0.270185	0.293645	0.263284	0.12815	0.526881	0.472372	0.63612
897	1	0.193378	0.181868	0.296	0.42088	0.193378	0.567446	0.445222	0.826391
898	0	0.0702392	0.070437	0.019999	0.00262997	0.0702392	0.48818	0.214008	0.0404238
899	0	0.069693	0.113821	0.0655977	0.0199912	0.069693	0.157129	0.0561872	0.0615512
900	0	0.148231	0.145913	0.351349	0.129724	0.148231	0.878627	0.926726	0.759908
901	0	0.228561	0.120573	0.0366331	0.00776405	0.228561	0.235702	0.651571	0.335495
902	0	0.121277	0.0957077	0.134609	0.0396973	0.121277	0.0886881	0.0563053	0.112215
903	0	0.890686	0.522385	0.279886	0.413449	0.890686	0.587152	0.965733	0.942555
904	0	0.191099	0.259501	0.228967	0.024534	0.191099	0.444245	0.0942637	0.0462884
905	0	0.15288	0.123887	0.10408	0.0809775	0.15288	0.253577	0.11681	0.154452
906	0	0.188953	0.18331	0.107378	0.0208743	0.188953	0.25681	0.261141	0.782741
907	0	0.272489	0.107528	0.0666498	0.0242119	0.272489	0.063928	0.0714216	0.0456754
908	0	0.375052	0.289724	0.128373	0.156842	0.375052	0.614373	0.581422	0.904279
909	0	0.604208	0.545518	0.563877	0.568825	0.604208	0.966594	0.822725	0.53223
910	0	0.0899837	0.132363	0.156143	0.102159	0.0899837	0.138678	0.281406	0.0480871
911	0	0.0838338	0.0662015	0.0603248	0.0161811	0.0838338	0.0667851	0.0468505	0.0872871
912	0	0.0867452	0.258242	0.286963	0.171397	0.0867452	0.121873	0.0503553	0.0392543
913	1	0.301343	0.8067	0.947803	0.962147	0.301343	0.980521	0.98372	0.945654
914	0	0.069649	0.161451	0.235487	0.191815	0.069649	0.389893	0.0429118	0.0798801
915	0	0.130433	0.150548	0.089292	0.0278912	0.130433	0.0667996	0.0397754	0.0273538
916	0	0.0524079	0.053956	0.0365898	0.00424725	0.0524079	0.0671441	0.0316953	0.0650375
917	0	0.0566061	0.294886	0.754522	0.807808	0.0566061	0.301085	0.100659	0.242283
918	0	0.165758	0.230223	0.243846	0.0900871	0.165758	0.375429	0.17706	0.188788
919	0	0.225687	0.236598	0.286313	0.0832349	0.225687	0.665359	0.278278	0.902476
920	0	0.176074	0.136333	0.0735275	0.0227855	0.176074	0.289877	0.204241	0.278274
921	0	0.325441	0.330111	0.341862	0.251866	0.325441	0.763066	0.55859	0.765521
922	0	0.169225	0.0825951	0.0655018	0.015123	0.169225	0.048608	0.040094	0.0278559
923	0	0.80494	0.791966	0.783478	0.529902	0.80494	0.959708	0.986058	0.993844
924	0	0.166142	0.157651	0.085836	0.0111483	0.166142	0.487686	0.789083	0.238533
925	0	0.439622	0.186353	0.0924738	0.0130088	0.439622	0.499537	0.814989	0.78477
926	0	0.0534659	0.0760755	0.0421523	0.00523187	0.0534659	0.212846	0.510021	0.224748
927	0	0.170266	0.118037	0.158018	0.051756	0.170266	0.241215	0.120242	0.149671
928	1	0.997087	0.989801	0.99462	0.998443	0.997087	0.997406	0.998256	0.995214
929	1	0.999633	0.997835	0.998406	0.99978	0.999633	0.999638	0.999697	0.998594
930	0	0.886942	0.646129	0.490933	0.846411	0.886942	0.988732	0.544221	0.952077
931	1	0.878622	0.576574	0.839257	0.937251	0.878622	0.940259	0.976929	0.0840215
932	0	0.0528887	0.0888191	0.0702627	0.0241029	0.0528887	0.0593398	0.0274787	0.0609105
933	0	0.578862	0.396414	0.154927	0.087422	0.578862	0.771176	0.706444	0.900778
934	0	0.175671	0.167753	0.219787	0.154486	0.175671	0.316489	0.704152	0.306589
935	0	0.0582086	0.0718027	0.0912654	0.116165	0.0582086	0.0531999	0.0322136	0.0202343
936	0	0.0773337	0.12545	0.106471	0.0472726	0.0773337	0.372542	0.513026	0.128031
937	0	0.0767316	0.0657214	0.0305549	0.0122113	0.0767316	0.100746	0.0232738	0.0597516
938	0	0.242708	0.167325	0.109166	0.0413248	0.242708	0.12586	0.463125	0.64311
939	0	0.046931	0.0532692	0.0297726	0.0039494	0.046931	0.204901	0.135957	0.0407529
940	0	0.102592	0.18728	0.27448	0.0577949	0.102592	0.125366	0.20511	0.121355
941	0	0.114155	0.116345	0.185425	0.0930549	0.114155	0.481281	0.112294	0.128756
942	0	0.468112	0.475716	0.0742436	0.0353292	0.468112	0.361465	0.53543	0.5378
943	0	0.28896	0.392354	0.294891	0.16841	0.28896	0.807478	0.382198	0.570523
944	0	0.172413	0.13359	0.113798	0.0242705	0.172413	0.327443	0.396754	0.221927
945	0	0.0526781	0.0900464	0.0617515	0.0148832	0.0526781	0.0319599	0.0357485	0.0381541
946	0	0.130071	0.128111	0.157007	0.033693	0.130071	0.569111	0.290974	0.268584
947	0	0.475958	0.346283	0.324649	0.479169	0.475958	0.194923	0.421974	0.833517
948	0	0.0773164	0.131061	0.0742296	0.0225378	0.0773164	0.570029	0.506101	0.103238
949	0	0.320065	0.292356	0.0849144	0.0835299	0.320065	0.959041	0.838391	0.898889
950	0	0.102928	0.225915	0.249286	0.081763	0.102928	0.455764	0.445076	0.218997
951	1	0.99957	0.999219	0.998772	0.999358	0.99957	0.999881	0.999888	0.999526
952	0	0.0781587	0.431266	0.277409	0.0334415	0.0781587	0.770844	0.159399	0.191542
953	0	0.113866	0.25689	0.4069	0.10237	0.113866	0.597937	0.766671	0.0906483
954	1	0.903515	0.838612	0.79389	0.570888	0.903515	0.937171	0.996354	0.958087
955	1	0.321419	0.328223	0.273047	0.266131	0.321419	0.896026	0.491105	0.718059
956	1	0.996519	0.980734	0.970846	0.974228	0.996519	0.988527	0.994961	0.99295
957	1	0.99364	0.99406	0.998579	0.999627	0.99364	0.998173	0.999124	0.999055
958	0	0.0797672	0.0997352	0.0625058	0.00959645	0.0797672	0.191568	0.0881965	0.0710583
959	1	0.999766	0.997733	0.998876	0.999902	0.999766	0.999708	0.999508	0.999039
960	1	0.999884	0.999748	0.99991	0.999995	0.999884	0.999909	0.999931	0.999452
961	0	0.25238	0.162732	0.206446	0.145188	0.25238	0.250238	0.129868	0.0470416
962	0	0.353935	0.0677668	0.0770076	0.0769932	0.353935	0.221683	0.167454	0.298068
963	0	0.69183	0.136361	0.0288934	0.00968068	0.69183	0.60376	0.668897	0.950767
964	0	0.167432	0.311073	0.28845	0.0510635	0.167432	0.4786	0.236108	0.215207
965	0	0.557214	0.535729	0.593679	0.40159	0.557214	0.738085	0.931011	0.964998
966	0	0.059865	0.0608369	0.105695	0.110468	0.059865	0.0747024	0.0646855	0.0560375
967	0	0.9715	0.56263	0.623716	0.458605	0.9715	0.958793	0.984777	0.972926
968	0	0.190575	0.226304	0.277453	0.0958508	0.190575	0.530416	0.336785	0.29931
969	0	0.0618597	0.0734826	0.0781921	0.0388586	0.0618597	0.154828	0.0952734	0.0807388
970	0	0.071265	0.0602198	0.0202459	0.00347827	0.071265	0.0628106	0.03902	0.0245471
971	0	0.106365	0.0533621	0.0591975	0.0372529	0.106365	0.182927	0.0819939	0.0456924
972	1	0.999614	0.998856	0.99953	0.999948	0.999614	0.999728	0.999737	0.999108
973	0	0.543752	0.330376	0.291984	0.0758948	0.543752	0.475212	0.474949	0.264782
974	0	0.21961	0.380301	0.304851	0.122629	0.21961	0.304575	0.452189	0.187408
975	1	0.956011	0.880224	0.940088	0.963552	0.956011	0.905238	0.98366	0.985366
976	0	0.0211197	0.078568	0.267944	0.159693	0.0211197	0.149531	0.056603	0.0508079
977	0	0.142666	0.260247	0.0787095	0.114519	0.142666	0.273562	0.311782	0.321061
978	0	0.0268871	0.040233	0.013491	0.00177053	0.0268871	0.0211903	0.0229139	0.00497761
979	0	0.105337	0.101802	0.0831693	0.012023	0.105337	0.290716	0.134285	0.121833
980	0	0.170266	0.118037	0.158018	0.051756	0.170266	0.241215	0.120242	0.149671
981	1	0.999898	0.999579	0.999783	0.999984	0.999898	0.999896	0.999908	0.999593
982	0	0.242555	0.267955	0.252589	0.0296411	0.242555	0.277176	0.336781	0.163411
983	0	0.210549	0.830079	0.909631	0.65457	0.210549	0.936629	0.798845	0.111996
984	0	0.068579	0.0285017	0.00392571	0.000924136	0.068579	0.0240053	0.0110726	0.0052702
985	0	0.0893506	0.209298	0.305998	0.27137	0.0893506	0.45834	0.861126	0.298666
986	0	0.0415652	0.0731283	0.0522419	0.0123711	0.0415652	0.133911	0.0223228	0.133492
987	0	0.207833	0.0962445	0.0469143	0.0111092	0.207833	0.165462	0.0593369	0.0479974
988	0	0.110152	0.158169	0.0871121	0.0225729	0.110152	0.435683	0.435495	0.241018
989	0	0.295525	0.226526	0.350516	0.505371	0.295525	0.229395	0.228005	0.104
990	0	0.638528	0.476837	0.244041	0.0662129	0.638528	0.608939	0.659417	0.927713
991	0	0.111925	0.0810075	0.0408127	0.0189776	0.111925	0.0543572	0.0489025	0.0673264
992	1	0.999497	0.860377	0.997038	0.998888	0.999497	0.982483	0.93798	0.997178
993	1	0.355602	0.156694	0.224068	0.764823	0.355602	0.756027	0.76694	0.0502622
994	0	0.0469967	0.0379216	0.00758928	0.00324036	0.0469967	0.0588314	0.0714369	0.0065223
995	1	0.999687	0.994839	0.993626	0.996679	0.999687	0.998738	0.999752	0.999364
996	0	0.0841622	0.0879218	0.0409578	0.00827725	0.0841622	0.0871356	0.183248	0.0867257
997	0	0.888024	0.334161	0.199048	0.0446697	0.888024	0.707332	0.752781	0.96113
998	0	0.149654	0.319254	0.221727	0.139935	0.149654	0.830796	0.832406	0.366952
999	0	0.986368	0.850852	0.972271	0.98829	0.986368	0.981156	0.836353	0.92034
1000	0	0.0477654	0.0679177	0.0555772	0.00636969	0.0477654	0.39394	0.764879	0.221443
1001	0	0.436731	0.275149	0.29094	0.239366	0.436731	0.386967	0.496355	0.530142
1002	0	0.118564	0.0674886	0.0630433	0.0263604	0.118564	0.0731563	0.0925056	0.118442
1003	0	0.488797	0.0699937	0.200926	0.210487	0.488797	0.292396	0.169837	0.15597
1004	0	0.138156	0.0960893	0.053585	0.0151805	0.138156	0.0388334	0.04588	0.134296
1005	0	0.0788795	0.124036	0.161991	0.0968311	0.0788795	0.0847845	0.111034	0.0804028
1006	0	0.0844145	0.0988496	0.0775044	0.0281295	0.0844145	0.0896608	0.0805806	0.05457
1007	0	0.237366	0.218994	0.266808	0.0740105	0.237366	0.638922	0.106409	0.234851
1008	0	0.304866	0.138913	0.270744	0.0937162	0.304866	0.20374	0.245832	0.31259
1009	0	0.0599766	0.0268482	0.00715216	0.00108279	0.0599766	0.00949474	0.00662084	0.00250622
1010	0	0.988366	0.974743	0.749447	0.263245	0.988366	0.995632	0.967655	0.986018
1011	0	0.0810351	0.0834533	0.0424017	0.014176	0.0810351	0.135039	0.0439579	0.0272712
1012	1	0.990988	0.89079	0.970379	0.991535	0.990988	0.99003	0.943421	0.986717
1013	0	0.033844	0.0670248	0.0222773	0.00436716	0.033844	0.0304668	0.00788571	0.00326303
1014	1	0.899239	0.981903	0.993617	0.998669	0.899239	0.998282	0.994635	0.986538
1015	0	0.221133	0.0804949	0.0665603	0.0149094	0.221133	0.180412	0.0656471	0.0251824
1016	1	0.999452	0.995361	0.996894	0.999356	0.999452	0.999752	0.998835	0.999098
1017	1	0.631935	0.882805	0.981246	0.964123	0.631935	0.973132	0.97384	0.977875
1018	0	0.138825	0.355687	0.133209	0.0111928	0.138825	0.0516841	0.231004	0.0547031
1019	1	0.998249	0.996265	0.996526	0.999452	0.998249	0.99919	0.999252	0.996864
1020	1	0.999833	0.999517	0.994502	0.991291	0.999833	0.999036	0.99985	0.997612
1021	1	0.999401	0.997299	0.995291	0.999207	0.999401	0.999598	0.999654	0.999654
1022	0	0.159917	0.151972	0.113382	0.0429779	0.159917	0.20566	0.257689	0.110196
1023	1	0.975511	0.694348	0.38162	0.0766222	0.975511	0.132345	0.617033	0.993601
1024	0	0.948432	0.69425	0.37135	0.288023	0.948432	0.448078	0.86422	0.653698
1025	1	0.99148	0.898763	0.982985	0.985134	0.99148	0.985099	0.99569	0.986712
1026	0	0.042397	0.464606	0.438786	0.691019	0.042397	0.404794	0.177633	0.709917
1027	0	0.0747711	0.0670524	0.0767863	0.0539533	0.0747711	0.0783394	0.0479445	0.244926
1028	1	0.995758	0.987387	0.997537	0.999589	0.995758	0.999027	0.998144	0.995564
1029	1	0.0356815	0.0215299	0.00144603	0.00206831	0.0356815	0.0122286	0.014312	0.030488
1030	0	0.069888	0.124618	0.0731039	0.0164744	0.069888	0.107381	0.201135	0.117349
1031	0	0.980855	0.637932	0.343997	0.112878	0.980855	0.572367	0.987347	0.890961
1032	0	0.0211184	0.206147	0.409739	0.761557	0.0211184	0.367244	0.0964834	0.122604
1033	0	0.205986	0.295339	0.137874	0.0120721	0.205986	0.679831	0.777786	0.097212
1034	0	0.962663	0.708027	0.354491	0.170665	0.962663	0.939461	0.887897	0.91402
1035	0	0.0678461	0.18097	0.322046	0.11233	0.0678461	0.0868244	0.0577387	0.0164275
1036	1	0.217898	0.183947	0.0487082	0.0616235	0.217898	0.0970552	0.0686485	0.00808633
1037	0	0.0817659	0.732655	0.854604	0.914973	0.0817659	0.976779	0.863487	0.878969
1038	1	0.96826	0.968467	0.994588	0.99953	0.96826	0.986156	0.996942	0.98742
1039	0	0.109998	0.233532	0.144784	0.0254938	0.109998	0.851076	0.483997	0.418959
1040	0	0.882266	0.555576	0.819407	0.984831	0.882266	0.984613	0.864044	0.99566
1041	0	0.0257295	0.0376381	0.0240393	0.00438495	0.0257295	0.0579362	0.0742997	0.0283979
1042	0	0.802733	0.4851	0.259983	0.0559883	0.802733	0.745913	0.756427	0.67222
1043	0	0.291012	0.31065	0.412125	0.0611161	0.291012	0.372863	0.527422	0.347776
1044	1	0.972848	0.569594	0.773918	0.734732	0.972848	0.504317	0.946096	0.600915
1045	1	0.872519	0.871638	0.90959	0.991042	0.872519	0.936851	0.984308	0.911711
1046	0	0.117549	0.198464	0.137828	0.0972101	0.117549	0.645178	0.870606	0.66094
1047	0	0.0484151	0.0718887	0.0590052	0.00567312	0.0484151	0.095722	0.0271711	0.0646567
1048	0	0.13328	0.193711	0.590583	0.0644933	0.13328	0.167184	0.0423028	0.0504906
1049	0	0.0882059	0.0791889	0.0241262	0.0322568	0.0882059	0.128328	0.207849	0.157389
1050	0	0.335749	0.407801	0.150233	0.116171	0.335749	0.384763	0.426086	0.195951
1051	1	0.999747	0.99812	0.99348	0.998434	0.999747	0.999607	0.999927	0.99984
1052	0	0.0797197	0.0543266	0.0235537	0.0030646	0.0797197	0.0367471	0.0211929	0.0210191
1053	0	0.212281	0.376823	0.495055	0.237166	0.212281	0.739837	0.77488	0.719916
1054	0	0.0727128	0.0745552	0.0453695	0.0152587	0.0727128	0.0840551	0.0337351	0.0317101
1055	0	0.209619	0.286056	0.49095	0.930116	0.209619	0.426158	0.130046	0.0914256
1056	1	0.979478	0.987124	0.996065	0.999308	0.979478	0.999267	0.998902	0.996954
1057	0	0.053785	0.0695362	0.0254122	0.00372035	0.053785	0.0478706	0.172018	0.0439339
1058	0	0.101515	0.463898	0.676335	0.932555	0.101515	0.553317	0.175481	0.412088
1059	1	0.747295	0.606851	0.642524	0.789115	0.747295	0.803419	0.716173	0.833709
1060	1	0.999869	0.99964	0.999706	0.999961	0.999869	0.999838	0.999905	0.999529
1061	0	0.0743049	0.0780379	0.0521113	0.00859407	0.0743049	0.09901	0.0197838	0.032635
1062	0	0.085133	0.0347234	0.0303889	0.00706601	0.085133	0.0700258	0.0235606	0.0671406
1063	0	0.033373	0.0438096	0.0283458	0.010457	0.033373	0.0440361	0.104213	0.00793979
1064	1	0.994208	0.988172	0.995949	0.998671	0.994208	0.998488	0.994066	0.995195
1065	0	0.104203	0.105699	0.34014	0.0429349	0.104203	0.337503	0.05609	0.0473008
1066	0	0.31281	0.0485484	0.0304217	0.0308199	0.31281	0.0620177	0.00691454	0.0493957
1067	0	0.112712	0.131607	0.267448	0.0422707	0.112712	0.0510972	0.113615	0.103105
1068	0	0.372123	0.151072	0.0919478	0.0448807	0.372123	0.441315	0.236839	0.10511
1069	1	0.999805	0.998133	0.995715	0.998009	0.999805	0.999195	0.99987	0.999384
1070	0	0.181437	0.21907	0.554613	0.177839	0.181437	0.933285	0.97828	0.764006
1071	1	0.999811	0.999664	0.999689	0.999942	0.999811	0.999898	0.99988	0.999748
1072	1	0.999738	0.998248	0.998241	0.99965	0.999738	0.99955	0.999874	0.99563
1073	0	0.0670812	0.0980098	0.0601868	0.0147553	0.0670812	0.0711753	0.069814	0.083482
1074	0	0.202747	0.207212	0.17908	0.0531738	0.202747	0.153484	0.388291	0.036343
1075	0	0.594548	0.558343	0.757693	0.481823	0.594548	0.963398	0.862227	0.926778
1076	1	0.999875	0.999425	0.999577	0.999971	0.999875	0.999826	0.999721	0.999797
1077	0	0.0872663	0.0743818	0.0682875	0.0578406	0.0872663	0.0443557	0.0252619	0.0662956
1078	0	0.26565	0.139479	0.24917	0.0693418	0.26565	0.187384	0.0895159	0.15055
1079	0	0.0454457	0.116606	0.113614	0.0211568	0.0454457	0.252064	0.0985754	0.0513661
1080	0	0.144506	0.0249775	0.00497129	0.00306835	0.144506	0.0296179	0.0986576	0.689307
1081	0	0.416641	0.610862	0.510402	0.189554	0.416641	0.821228	0.343681	0.814806
1082	1	0.999385	0.987568	0.979998	0.936858	0.999385	0.997728	0.995896	0.983506
1083	0	0.0668148	0.0799854	0.036164	0.00519941	0.0668148	0.516688	0.0496931	0.0240505
1084	0	0.953315	0.719022	0.946556	0.679941	0.953315	0.781322	0.519446	0.252793
1085	0	0.149643	0.354945	0.4659	0.407107	0.149643	0.715177	0.867953	0.889778
1086	1	0.716033	0.98913	0.996659	0.999521	0.716033	0.969354	0.996531	0.988636
1087	0	0.0321574	0.236992	0.496741	0.479396	0.0321574	0.564175	0.746689	0.628288
1088	1	0.971647	0.790338	0.992326	0.993983	0.971647	0.967226	0.970656	0.906582
1089	0	0.875622	0.38374	0.300013	0.108514	0.875622	0.806731	0.79342	0.621674
1090	0	0.27815	0.399341	0.477813	0.32104	0.27815	0.392132	0.859973	0.245483
1091	0	0.409732	0.332083	0.248929	0.122782	0.409732	0.836524	0.782802	0.718379
1092	0	0.2892	0.155608	0.0166272	0.0258543	0.2892	0.576185	0.138668	0.812407
1093	0	0.056944	0.0906823	0.062897	0.00693474	0.056944	0.20888	0.0337331	0.0339295
1094	0	0.167564	0.242232	0.188291	0.0686453	0.167564	0.865623	0.653038	0.399144
1095	1	0.999786	0.999009	0.999314	0.999826	0.999786	0.999754	0.999815	0.999675
1096	0	0.414086	0.119861	0.055149	0.00950408	0.414086	0.284333	0.25732	0.390096
1097	0	0.408269	0.425048	0.0168843	0.00461454	0.408269	0.501683	0.726026	0.503779
1098	0	0.0618981	0.0805085	0.0225695	0.00979456	0.0618981	0.0749553	0.0162599	0.00761904
1099	0	0.0510596	0.0911638	0.0943839	0.0236616	0.0510596	0.058736	0.055437	0.134503
1100	0	0.0712451	0.100658	0.193585	0.0839836	0.0712451	0.27258	0.0889861	0.0163034
1101	0	0.372118	0.215262	0.160601	0.061736	0.372118	0.270252	0.140595	0.141674
1102	0	0.0583355	0.0798676	0.0423071	0.0058226	0.0583355	0.045272	0.0308781	0.111959
1103	0	0.485572	0.387427	0.425008	0.277858	0.485572	0.68955	0.268386	0.0935116
1104	1	0.998272	0.982386	0.993865	0.995308	0.998272	0.998774	0.997794	0.996006
1105	0	0.226161	0.221716	0.332161	0.194273	0.226161	0.248917	0.130211	0.1126
1106	0	0.10145	0.0985278	0.0997598	0.0612587	0.10145	0.140266	0.0581805	0.0757261
1107	0	0.71101	0.221265	0.303651	0.376984	0.71101	0.884143	0.958654	0.952808
1108	0	0.322636	0.1834	0.143207	0.112427	0.322636	0.75233	0.0834402	0.211616
1109	1	0.99989	0.999843	0.999871	0.999965	0.99989	0.999917	0.999982	0.999937
1110	0	0.0917268	0.1983	0.568324	0.39106	0.0917268	0.83168	0.930812	0.320055
1111	0	0.78919	0.332118	0.273314	0.147473	0.78919	0.96921	0.964394	0.991759
1112	0	0.398623	0.173835	0.120235	0.0345556	0.398623	0.233895	0.184512	0.101888
1113	1	0.999549	0.999245	0.999862	0.999933	0.999549	0.998985	0.99959	0.997234
1114	0	0.257354	0.574457	0.116838	0.106	0.257354	0.988077	0.547639	0.852936
1115	0	0.153248	0.071376	0.0707892	0.0717864	0.153248	0.0810898	0.0717118	0.0307562
1116	0	0.0738027	0.175356	0.0652494	0.0102206	0.0738027	0.168684	0.0561149	0.112427
1117	0	0.140916	0.242427	0.257881	0.2923	0.140916	0.408803	0.357439	0.102964
1118	0	0.321951	0.114922	0.238333	0.0542208	0.321951	0.0740073	0.131423	0.0501029
1119	0	0.0888101	0.14943	0.0537183	0.00516033	0.0888101	0.238039	0.0750945	0.0396814
1120	0	0.742277	0.563441	0.326836	0.344115	0.742277	0.892927	0.842011	0.943782
1121	0	0.390495	0.302286	0.194373	0.0618337	0.390495	0.343413	0.286246	0.179556
1122	1	0.405056	0.652713	0.92899	0.920349	0.405056	0.911597	0.962074	0.969169
1123	1	0.957578	0.972135	0.9935	0.998171	0.957578	0.994772	0.997534	0.995608
1124	0	0.100693	0.0850172	0.0402543	0.0110607	0.100693	0.209898	0.0946582	0.461585
1125	0	0.264766	0.393959	0.246153	0.0768747	0.264766	0.467272	0.283451	0.151434
1126	1	0.999813	0.999271	0.999489	0.999906	0.999813	0.999784	0.999964	0.999415
1127	0	0.961411	0.605767	0.444057	0.0864356	0.961411	0.979972	0.857098	0.955015
1128	0	0.596673	0.376137	0.110149	0.0215881	0.596673	0.816439	0.94007	0.973645
1129	1	0.999696	0.998761	0.998599	0.999809	0.999696	0.999635	0.999515	0.987448
1130	1	0.993918	0.88462	0.94833	0.969289	0.993918	0.82363	0.979906	0.948739
1131	0	0.0734551	0.0626039	0.0503033	0.0128509	0.0734551	0.0692007	0.0406608	0.186109
1132	0	0.10428	0.0900992	0.0487499	0.0212536	0.10428	0.237387	0.0677581	0.056574
1133	0	0.152862	0.177271	0.0353166	0.0098603	0.152862	0.132209	0.0393025	0.897899
1134	0	0.076374	0.0776994	0.0391962	0.0175443	0.076374	0.382285	0.0653303	0.3524
1135	1	0.97322	0.897533	0.916618	0.823872	0.97322	0.955787	0.971493	0.980736
1136	1	0.830657	0.620269	0.923169	0.819319	0.830657	0.926366	0.640358	0.926247
1137	0	0.691695	0.205646	0.733627	0.17712	0.691695	0.221646	0.383376	0.0358002
1138	0	0.127022	0.304062	0.485187	0.327093	0.127022	0.399428	0.321656	0.56285
1139	0	0.178539	0.0705767	0.0526249	0.0109873	0.178539	0.0589232	0.120206	0.0508186
1140	0	0.0635324	0.23313	0.262962	0.13804	0.0635324	0.213613	0.0930152	0.516127
1141	0	0.066729	0.170721	0.187571	0.0801374	0.066729	0.304323	0.150865	0.16322
1142	0	0.961854	0.502058	0.693003	0.919609	0.961854	0.686676	0.282791	0.293297
1143	1	0.990301	0.99476	0.998837	0.999824	0.990301	0.997908	0.995802	0.988623
1144	0	0.0628605	0.0831113	0.0353684	0.003681	0.0628605	0.214443	0.100589	0.0211177
1145	0	0.939828	0.460013	0.233815	0.0319349	0.939828	0.949438	0.946344	0.984714
1146	0	0.0741547	0.0962363	0.125542	0.0355056	0.0741547	0.149119	0.0532537	0.150691
1147	1	0.999625	0.998233	0.999204	0.99989	0.999625	0.999676	0.999455	0.996029
1148	0	0.178355	0.143129	0.00559723	0.00117401	0.178355	0.307963	0.132772	0.823446
1149	1	0.997592	0.97583	0.627796	0.605429	0.997592	0.995952	0.992933	0.967921
1150	0	0.602656	0.145558	0.0774963	0.0211667	0.602656	0.304138	0.0683839	0.0915673
1151	0	0.264524	0.24073	0.0939214	0.0515154	0.264524	0.457412	0.353622	0.706026
1152	1	0.297744	0.632959	0.810223	0.735691	0.297744	0.906998	0.915471	0.807075
1153	1	0.999843	0.999515	0.999607	0.999978	0.999843	0.999796	0.999913	0.999596
1154	1	0.311197	0.227762	0.219794	0.14589	0.311197	0.207843	0.199641	0.235027
1155	0	0.168307	0.136582	0.0740385	0.0455596	0.168307	0.238207	0.047963	0.757257
1156	0	0.433982	0.183072	0.314974	0.0978996	0.433982	0.73955	0.364251	0.269135
1157	0	0.445977	0.28019	0.223893	0.0409913	0.445977	0.755661	0.878139	0.773251
1158	1	0.999891	0.999835	0.999878	0.999938	0.999891	0.999926	0.999965	0.999936
1159	0	0.194635	0.325773	0.708299	0.708386	0.194635	0.360971	0.680865	0.418763
1160	0	0.019406	0.0239096	0.00423486	0.00115121	0.019406	0.0361655	0.00920198	0.00163678
1161	0	0.117178	0.0577163	0.0121106	0.0062886	0.117178	0.167941	0.0158947	0.0819258
1162	1	0.998783	0.976156	0.981161	0.968499	0.998783	0.998357	0.994175	0.998708
1163	0	0.309723	0.228703	0.154856	0.0611532	0.309723	0.165255	0.221912	0.256101
1164	0	0.0264907	0.0191838	0.00486927	0.00192131	0.0264907	0.00729978	0.00366002	0.00676829
1165	0	0.100069	0.107464	0.0784728	0.0298793	0.100069	0.092469	0.0622992	0.0635487
1166	0	0.823366	0.503439	0.548327	0.795112	0.823366	0.880991	0.731832	0.888318
1167	1	0.128141	0.240369	0.430325	0.241882	0.128141	0.350991	0.0475422	0.524277
1168	0	0.123292	0.0777291	0.118881	0.17537	0.123292	0.391802	0.215182	0.0969478
1169	1	0.866437	0.959641	0.963334	0.966322	0.866437	0.828685	0.984245	0.946441
1170	0	0.406447	0.243881	0.434641	0.747077	0.406447	0.835513	0.724892	0.911081
1171	1	0.999106	0.996227	0.993416	0.999194	0.999106	0.998322	0.998671	0.997154
1172	0	0.165917	0.0665884	0.012373	0.00110704	0.165917	0.0659322	0.0348801	0.0341071
1173	0	0.925967	0.620536	0.879921	0.414536	0.925967	0.995023	0.990412	0.998168
1174	0	0.311316	0.112313	0.0582389	0.0109587	0.311316	0.100604	0.140081	0.117412
1175	0	0.221149	0.34165	0.317658	0.0938436	0.221149	0.491105	0.278648	0.170885
1176	0	0.0477527	0.0999588	0.0407624	0.00616785	0.0477527	0.0760531	0.0460816	0.0229405
1177	1	0.298808	0.948093	0.982514	0.997526	0.298808	0.871837	0.848144	0.989165
1178	0	0.0777873	0.0464796	0.0122277	0.00105754	0.0777873	0.0595126	0.172579	0.693656
1179	0	0.135839	0.236463	0.117652	0.084884	0.135839	0.346475	0.620099	0.739058
1180	1	0.999867	0.999533	0.999063	0.999619	0.999867	0.999851	0.999957	0.999301
1181	0	0.0495339	0.123278	0.12555	0.0797716	0.0495339	0.117954	0.0296229	0.017225
1182	0	0.155173	0.0718313	0.0110211	0.00231552	0.155173	0.020891	0.045103	0.025336
1183	1	0.612829	0.5444	0.83476	0.949051	0.612829	0.752933	0.749156	0.944824
1184	1	0.996295	0.988805	0.985888	0.991112	0.996295	0.995681	0.998593	0.997536
1185	0	0.085895	0.188104	0.0621189	0.0131562	0.085895	0.159829	0.469123	0.0928531
1186	0	0.180544	0.223982	0.293317	0.29171	0.180544	0.489123	0.246777	0.680716
1187	0	0.0694846	0.341494	0.51652	0.481769	0.0694846	0.617405	0.149413	0.495692
1188	0	0.0532285	0.0601539	0.114007	0.017834	0.0532285	0.0765863	0.827431	0.122355
1189	0	0.873355	0.231744	0.0186866	0.00532593	0.873355	0.939642	0.937053	0.963301
1190	1	0.999852	0.999527	0.9997	0.999919	0.999852	0.999931	0.999933	0.999897
1191	1	0.999774	0.999515	0.999521	0.999807	0.999774	0.999813	0.999912	0.999776
1192	0	0.0536191	0.0818171	0.0431472	0.0713869	0.0536191	0.0826499	0.0272271	0.0651451
1193	0	0.0487807	0.0948648	0.0808231	0.0789204	0.0487807	0.154442	0.210083	0.110559
1194	1	0.99942	0.98623	0.990596	0.997725	0.99942	0.993155	0.997592	0.996286
1195	1	0.999884	0.999709	0.999683	0.999943	0.999884	0.999888	0.999932	0.999889
1196	1	0.998243	0.995921	0.996401	0.999573	0.998243	0.999197	0.997866	0.997679
1197	1	0.984711	0.929396	0.975279	0.982745	0.984711	0.996077	0.985717	0.989483
1198	0	0.371476	0.112228	0.117805	0.0513974	0.371476	0.196788	0.255913	0.174787
1199	0	0.0843076	0.0498003	0.0170992	0.00610067	0.0843076	0.107224	0.0158998	0.11066
1200	0	0.0957321	0.0992219	0.0589755	0.0133838	0.0957321	0.110791	0.044478	0.0761877
1201	0	0.070875	0.167907	0.092801	0.0375556	0.070875	0.373408	0.176533	0.921668
1202	0	0.0506794	0.0844848	0.0524093	0.0125355	0.0506794	0.12178	0.102413	0.0751481
1203	0	0.115613	0.138175	0.161947	0.110954	0.115613	0.882199	0.327472	0.392881
1204	0	0.0453256	0.062606	0.0388659	0.00468325	0.0453256	0.121532	0.0206078	0.0186745
1205	0	0.750007	0.562467	0.326898	0.233188	0.750007	0.891871	0.925662	0.759825
1206	0	0.0585839	0.0503726	0.0306324	0.00393254	0.0585839	0.028115	0.0137095	0.00845458
1207	1	0.999657	0.997036	0.998106	0.999864	0.999657	0.999675	0.999653	0.998264
1208	0	0.319781	0.307412	0.121999	0.0202711	0.319781	0.414142	0.187439	0.275387
1209	0	0.0715898	0.307851	0.442966	0.743225	0.0715898	0.296907	0.368383	0.851682
1210	1	0.999858	0.999667	0.999436	0.999344	0.999858	0.999883	0.99995	0.999704
1211	0	0.111579	0.098916	0.1349	0.053602	0.111579	0.12417	0.0572953	0.0544626
1212	0	0.108759	0.0985783	0.140288	0.060263	0.108759	0.23093	0.0535977	0.0947846
1213	0	0.0993545	0.333689	0.0680819	0.0411735	0.0993545	0.707133	0.809641	0.74614
1214	0	0.742833	0.528232	0.180799	0.0282214	0.742833	0.801506	0.422028	0.389091
1215	1	0.993967	0.987606	0.995122	0.99932	0.993967	0.998918	0.997429	0.996947
1216	0	0.91341	0.418718	0.293387	0.314203	0.91341	0.431159	0.169468	0.367812
1217	0	0.174969	0.334898	0.433759	0.324623	0.174969	0.742292	0.814967	0.763482
1218	1	0.700957	0.60389	0.901777	0.848373	0.700957	0.972031	0.983103	0.966073
1219	0	0.0975162	0.29432	0.282689	0.0305752	0.0975162	0.245138	0.10203	0.0287118
1220	0	0.0568122	0.0620993	0.0291514	0.00291815	0.0568122	0.0812145	0.270748	0.0762235
1221	0	0.0592298	0.0554724	0.0349075	0.008494	0.0592298	0.130267	0.0326878	0.192567
1222	0	0.328749	0.080743	0.104005	0.0653037	0.328749	0.0266046	0.359333	0.302007
1223	0	0.186237	0.221273	0.274541	0.560302	0.186237	0.0872148	0.0560623	0.0482357
1224	1	0.999404	0.994044	0.998161	0.99983	0.999404	0.999152	0.999744	0.998493
1225	0	0.0752186	0.0827522	0.144572	0.759917	0.0752186	0.0363043	0.0702066	0.0162611
1226	1	0.993419	0.964906	0.979622	0.979947	0.993419	0.997206	0.994895	0.995394
1227	0	0.103585	0.0829165	0.0529638	0.0153549	0.103585	0.287122	0.105119	0.0355525
1228	0	0.056682	0.0738016	0.0816117	0.0236988	0.056682	0.0323219	0.0264011	0.0400407
1229	0	0.336509	0.174265	0.208587	0.0520511	0.336509	0.651799	0.565133	0.105764
1230	0	0.165841	0.0932287	0.120939	0.117407	0.165841	0.136385	0.12103	0.0316968
1231	1	0.999791	0.99937	0.999345	0.999732	0.999791	0.999815	0.999949	0.999943
1232	0	0.0358279	0.0233932	0.00671266	0.00259761	0.0358279	0.0160006	0.00517724	0.00138393
1233	0	0.195618	0.347749	0.472892	0.734871	0.195618	0.909848	0.829629	0.927161
1234	1	0.776481	0.91858	0.982951	0.976749	0.776481	0.979312	0.990954	0.986412
1235	0	0.157703	0.133838	0.12119	0.0306038	0.157703	0.108517	0.0325276	0.73915
1236	0	0.513167	0.49354	0.637753	0.672159	0.513167	0.879456	0.74588	0.795847
1237	0	0.192341	0.174199	0.35635	0.0617271	0.192341	0.344171	0.523008	0.133638
1238	1	0.71706	0.688701	0.717585	0.654214	0.71706	0.951282	0.858606	0.604786
1239	0	0.536389	0.10992	0.184889	0.0805461	0.536389	0.34806	0.450248	0.262333
1240	1	0.999922	0.999709	0.99979	0.99992	0.999922	0.99924	0.999903	0.999837
1241	1	0.996518	0.987676	0.995575	0.999035	0.996518	0.994119	0.981383	0.983435
1242	0	0.201956	0.218811	0.288151	0.129618	0.201956	0.249884	0.108989	0.0522674
1243	0	0.115209	0.15395	0.214006	0.268848	0.115209	0.110267	0.057354	0.145844
1244	0	0.0815899	0.10087	0.105937	0.0477455	0.0815899	0.256854	0.140203	0.0799336
1245	0	0.063915	0.0803073	0.0916439	0.0302401	0.063915	0.0920801	0.0331399	0.0828258
1246	0	0.0705871	0.0859839	0.0397115	0.00771747	0.0705871	0.09303	0.0967496	0.0716445
1247	1	0.987484	0.981209	0.995212	0.999441	0.987484	0.957864	0.998198	0.991278
1248	1	0.999467	0.996622	0.998231	0.999441	0.999467	0.999146	0.999436	0.996608
1249	0	0.235902	0.227495	0.479976	0.573162	0.235902	0.46077	0.725564	0.835463
1250	0	0.488237	0.453163	0.42447	0.10995	0.488237	0.502942	0.345544	0.801202
1251	0	0.817159	0.146886	0.024988	0.00520818	0.817159	0.863412	0.889241	0.976893
1252	0	0.660029	0.23045	0.0912052	0.0180648	0.660029	0.467094	0.691295	0.400576
1253	0	0.0691443	0.126788	0.115262	0.0456929	0.0691443	0.05847	0.0504595	0.246115
1254	1	0.73671	0.478636	0.612192	0.457925	0.73671	0.950836	0.814767	0.839274
1255	1	0.993341	0.990368	0.995683	0.999376	0.993341	0.989129	0.995418	0.969476
1256	0	0.435808	0.0804644	0.0842144	0.0259898	0.435808	0.0740876	0.0839206	0.0316853
1257	1	0.189753	0.245828	0.458974	0.0979154	0.189753	0.686524	0.307583	0.644295
1258	0	0.310976	0.184764	0.221941	0.0391382	0.310976	0.280764	0.676975	0.286862
1259	0	0.134152	0.14603	0.163335	0.0454543	0.134152	0.104696	0.11762	0.0950354
1260	0	0.0514195	0.0990639	0.0823482	0.0171357	0.0514195	0.138835	0.0978975	0.043559
1261	0	0.416145	0.18741	0.184961	0.0405052	0.416145	0.306052	0.547292	0.15707
1262	0	0.663449	0.137418	0.14628	0.306192	0.663449	0.223823	0.990846	0.747728
1263	0	0.184263	0.184588	0.16005	0.0164422	0.184263	0.372953	0.627209	0.670971
1264	1	0.998936	0.99476	0.997525	0.999505	0.998936	0.999662	0.999129	0.997688
1265	0	0.257591	0.293404	0.575112	0.199042	0.257591	0.641012	0.82896	0.796586
1266	1	0.998955	0.994083	0.993366	0.998932	0.998955	0.998678	0.998515	0.995213
1267	1	0.989053	0.874972	0.990385	0.995273	0.989053	0.839999	0.996454	0.985627
1268	0	0.342426	0.158813	0.158449	0.0415201	0.342426	0.76987	0.141891	0.663736
1269	0	0.203316	0.349419	0.3266	0.141022	0.203316	0.22578	0.297575	0.0733484
1270	0	0.0906106	0.0682091	0.0257865	0.00902125	0.0906106	0.0500847	0.019706	0.0145967
1271	1	0.0679616	0.0613321	0.632194	0.366408	0.0679616	0.0559081	0.0634239	0.573002
1272	0	0.261991	0.133877	0.23172	0.100674	0.261991	0.127791	0.087898	0.154274
1273	0	0.379275	0.20901	0.0539655	0.0159456	0.379275	0.128571	0.571413	0.720355
1274	0	0.178979	0.100579	0.174317	0.219268	0.178979	0.101971	0.12457	0.0420751
1275	1	0.999882	0.999494	0.999528	0.999903	0.999882	0.99981	0.999901	0.99963
1276	0	0.161462	0.391461	0.0369937	0.165657	0.161462	0.51915	0.919926	0.843342
1277	1	0.999876	0.99977	0.999836	0.99999	0.999876	0.998926	0.999929	0.999496
1278	1	0.991341	0.995675	0.998875	0.999743	0.991341	0.999084	0.999693	0.998653
1279	0	0.0732944	0.0496631	0.0557979	0.0317156	0.0732944	0.244717	0.166088	0.151923
1280	0	0.0917772	0.101259	0.0527013	0.0107304	0.0917772	0.0951093	0.0511709	0.0328087
1281	0	0.33396	0.288663	0.152164	0.0519233	0.33396	0.32772	0.159552	0.145095
1282	0	0.124593	0.0728249	0.0759658	0.0966412	0.124593	0.030559	0.268451	0.0591192
1283	0	0.103139	0.151239	0.0953718	0.029706	0.103139	0.0861276	0.0323866	0.0146645
1284	0	0.106501	0.129502	0.219515	0.342467	0.106501	0.102248	0.0664774	0.0374169
1285	0	0.107357	0.297664	0.287335	0.219861	0.107357	0.536806	0.255206	0.234483
1286	0	0.0711881	0.0685002	0.117765	0.0614948	0.0711881	0.102575	0.0624482	0.243721
1287	0	0.115539	0.272035	0.159913	0.107127	0.115539	0.877345	0.649577	0.832241
1288	1	0.636801	0.445304	0.782567	0.687971	0.636801	0.855483	0.528909	0.954718
1289	1	0.999821	0.995932	0.998185	0.999884	0.999821	0.999374	0.999758	0.997706
1290	0	0.104654	0.171636	0.21646	0.0507744	0.104654	0.194931	0.0439947	0.0710611
1291	1	0.868774	0.815535	0.92672	0.955142	0.868774	0.991281	0.971613	0.989252
1292	0	0.0614448	0.164293	0.172715	0.102747	0.0614448	0.105329	0.869584	0.302776
1293	0	0.0660044	0.0559999	0.0216285	0.0038738	0.0660044	0.0238434	0.0156225	0.0526727
1294	1	0.999894	0.999785	0.999927	0.999992	0.999894	0.99992	0.999931	0.999783
1295	0	0.0432147	0.0427087	0.0291309	0.00604532	0.0432147	0.0202023	0.0134697	0.0139806
1296	0	0.169065	0.160919	0.126195	0.0211411	0.169065	0.124162	0.096125	0.256057
1297	1	0.999876	0.999659	0.999834	0.999989	0.999876	0.999893	0.999894	0.999703
1298	1	0.99947	0.997939	0.998997	0.999702	0.99947	0.999612	0.99968	0.998319
1299	1	0.401984	0.617556	0.836517	0.871988	0.401984	0.865007	0.754511	0.978778
1300	0	0.571587	0.47659	0.455304	0.130315	0.571587	0.860935	0.681913	0.650253
1301	0	0.292757	0.168735	0.229725	0.135237	0.292757	0.554375	0.194474	0.336234
1302	0	0.10112	0.107626	0.072639	0.0123994	0.10112	0.0876759	0.115257	0.0458314
1303	0	0.911273	0.518932	0.567003	0.15873	0.911273	0.909025	0.800561	0.809113
1304	0	0.0896284	0.059885	0.0525299	0.0150532	0.0896284	0.145909	0.0562802	0.0878919
1305	0	0.135408	0.190797	0.198471	0.065728	0.135408	0.135733	0.0598568	0.0257562
1306	0	0.103139	0.180846	0.264911	0.130754	0.103139	0.678605	0.405103	0.159447
1307	1	0.999829	0.999719	0.999766	0.999915	0.999829	0.999858	0.999725	0.999193
1308	1	0.949012	0.979208	0.989211	0.986987	0.949012	0.980434	0.981894	0.854116
1309	0	0.126585	0.060432	0.0268643	0.00402664	0.126585	0.147193	0.0364162	0.0190416
1310	0	0.0755069	0.0657259	0.0374531	0.0180275	0.0755069	0.0918089	0.0573023	0.205788
1311	1	0.993379	0.979215	0.99599	0.999341	0.993379	0.997608	0.997912	0.989058
1312	0	0.0557901	0.0737091	0.0535057	0.00833341	0.0557901	0.0623804	0.0343613	0.0225959
1313	1	0.854538	0.931104	0.951209	0.838747	0.854538	0.953697	0.980684	0.977134
1314	0	0.219408	0.374957	0.387696	0.185252	0.219408	0.469661	0.778476	0.564408
1315	0	0.0570222	0.204389	0.0779739	0.0269728	0.0570222	0.277725	0.0590871	0.109147
1316	0	0.137904	0.264865	0.270502	0.0592029	0.137904	0.269522	0.353177	0.0692713
1317	0	0.962103	0.490754	0.710504	0.218727	0.962103	0.881879	0.923099	0.995223
1318	1	0.364809	0.705245	0.982263	0.977922	0.364809	0.964257	0.93881	0.948078
1319	0	0.0456255	0.167086	0.0904514	0.0281486	0.0456255	0.150544	0.41963	0.255981
1320	0	0.119547	0.0444881	0.0125746	0.00217933	0.119547	0.0415446	0.0301869	0.00881023
1321	1	0.999911	0.999832	0.999898	0.999986	0.999911	0.999931	0.999976	0.999946
1322	0	0.171661	0.215188	0.245195	0.208292	0.171661	0.469856	0.539376	0.218
1323	0	0.612122	0.873885	0.811306	0.513176	0.612122	0.972762	0.915592	0.766657
1324	0	0.095988	0.194513	0.174692	0.0419037	0.095988	0.79451	0.443493	0.254665
1325	0	0.19675	0.150024	0.14423	0.11271	0.19675	0.903557	0.300865	0.398186
1326	0	0.061946	0.0627776	0.0718423	0.0236294	0.061946	0.0559522	0.0239812	0.156293
1327	0	0.074647	0.14327	0.0590366	0.0105659	0.074647	0.117851	0.0280996	0.0341138
1328	0	0.286194	0.211954	0.0260045	0.00722879	0.286194	0.468456	0.348151	0.812093
1329	0	0.127076	0.123722	0.116114	0.0267391	0.127076	0.139673	0.0703257	0.105491
1330	0	0.328567	0.246487	0.174398	0.089462	0.328567	0.36102	0.295783	0.478751
1331	0	0.979991	0.839565	0.82878	0.835783	0.979991	0.998131	0.993142	0.995963
1332	1	0.999893	0.999744	0.999322	0.999783	0.999893	0.999925	0.999955	0.999762
1333	0	0.0689319	0.147859	0.34098	0.102519	0.0689319	0.276711	0.0667112	0.149589
1334	0	0.0334312	0.166363	0.468536	0.296815	0.0334312	0.211715	0.061764	0.123398
1335	0	0.823805	0.514489	0.334588	0.093764	0.823805	0.867174	0.920523	0.956748
1336	0	0.0710971	0.14562	0.075295	0.0582083	0.0710971	0.193154	0.035253	0.0645421
1337	1	0.992873	0.680167	0.972439	0.983096	0.992873	0.988186	0.748247	0.947465
1338	0	0.0318397	0.0772325	0.0403777	0.00501753	0.0318397	0.0996423	0.0546032	0.00671073
1339	1	0.794863	0.901919	0.982114	0.995031	0.794863	0.953423	0.949349	0.902929
1340	0	0.080627	0.0964271	0.0919087	0.0387037	0.080627	0.209969	0.119473	0.274939
1341	0	0.109087	0.0355711	0.0638861	0.0374248	0.109087	0.127576	0.0295734	0.0287129
1342	1	0.995405	0.997494	0.999176	0.999764	0.995405	0.999589	0.999513	0.998219
1343	1	0.990223	0.931957	0.979052	0.989394	0.990223	0.989441	0.989681	0.984792
1344	1	0.999791	0.999429	0.99981	0.99998	0.999791	0.999851	0.999795	0.998703
1345	0	0.852609	0.330414	0.269128	0.0430491	0.852609	0.578633	0.591814	0.608749
1346	0	0.099808	0.34763	0.747548	0.767678	0.099808	0.635809	0.742575	0.256115
1347	1	0.999195	0.99662	0.998921	0.999859	0.999195	0.999316	0.99936	0.998414
1348	0	0.133843	0.222918	0.187915	0.0752945	0.133843	0.444484	0.362432	0.152686
1349	0	0.094746	0.149718	0.227863	0.0284983	0.094746	0.101733	0.067603	0.045602
1350	0	0.100741	0.249022	0.251923	0.0639963	0.100741	0.289953	0.388193	0.197153
1351	1	0.997949	0.978981	0.991999	0.99629	0.997949	0.997518	0.996321	0.989148
1352	0	0.271382	0.271642	0.299649	0.0543538	0.271382	0.37309	0.594715	0.30307
1353	0	0.0710697	0.141147	0.124493	0.0308556	0.0710697	0.169709	0.0869713	0.146432
1354	0	0.975263	0.879807	0.991756	0.986067	0.975263	0.996461	0.989549	0.913832
1355	0	0.133377	0.0755943	0.0560117	0.0358426	0.133377	0.142214	0.0779864	0.0949383
1356	1	0.878047	0.571683	0.833167	0.511036	0.878047	0.909958	0.584908	0.817739
1357	0	0.0664833	0.0584498	0.0279954	0.00294447	0.0664833	0.0985475	0.0222874	0.0243435
1358	0	0.206625	0.181893	0.130831	0.0809456	0.206625	0.151045	0.0829798	0.333788
1359	0	0.369928	0.185688	0.257296	0.0644818	0.369928	0.352316	0.125709	0.299928
1360	0	0.205523	0.0860748	0.064417	0.0346578	0.205523	0.225072	0.0702717	0.0769054
1361	0	0.0732035	0.348754	0.84001	0.570161	0.0732035	0.511873	0.104234	0.146404
1362	0	0.716374	0.398132	0.338645	0.554857	0.716374	0.3436	0.219748	0.0722003
1363	1	0.998185	0.987476	0.99345	0.996792	0.998185	0.996921	0.996817	0.993813
1364	0	0.804375	0.385515	0.910694	0.985916	0.804375	0.991759	0.960705	0.671437
1365	0	0.123978	0.107676	0.187516	0.0372726	0.123978	0.275034	0.0687805	0.0885982
1366	0	0.0591499	0.0748043	0.0520049	0.0116781	0.0591499	0.0579268	0.0257138	0.0394492
1367	0	0.63525	0.823688	0.379429	0.411106	0.63525	0.932694	0.962626	0.986858
1368	0	0.185969	0.345432	0.364308	0.0676758	0.185969	0.404844	0.189267	0.339977
1369	1	0.999871	0.999635	0.999774	0.999915	0.999871	0.999924	0.999943	0.999967
1370	1	0.135289	0.762295	0.801319	0.930807	0.135289	0.898224	0.963189	0.975603
1371	0	0.203734	0.131486	0.0895565	0.0181939	0.203734	0.122385	0.0432745	0.032061
1372	0	0.0542331	0.0886915	0.0401898	0.00836173	0.0542331	0.0324906	0.0208026	0.0397259
1373	0	0.184361	0.164896	0.134665	0.24378	0.184361	0.139122	0.182764	0.0446344
1374	0	0.164678	0.277061	0.27999	0.0822184	0.164678	0.949164	0.633097	0.394646
1375	0	0.0726223	0.132716	0.0439701	0.0207516	0.0726223	0.522515	0.131244	0.378224
1376	0	0.100323	0.122276	0.0557879	0.029908	0.100323	0.195222	0.0582026	0.128627
1377	0	0.110255	0.132994	0.142296	0.03656	0.110255	0.605401	0.12782	0.16944
1378	0	0.0653223	0.0420565	0.00802253	0.0010511	0.0653223	0.133264	0.0340878	0.0273499
1379	0	0.539209	0.357015	0.329137	0.558128	0.539209	0.739537	0.66108	0.875726
1380	0	0.667592	0.360911	0.355304	0.0524023	0.667592	0.854259	0.641478	0.616706
1381	0	0.149467	0.10452	0.122299	0.0254238	0.149467	0.169137	0.0502674	0.131655
1382	0	0.528039	0.282062	0.0259325	0.0177572	0.528039	0.271597	0.433907	0.340083
1383	0	0.718998	0.213524	0.0414055	0.0113245	0.718998	0.207102	0.245233	0.203689
1384	0	0.100927	0.166166	0.124598	0.0586772	0.100927	0.218663	0.0972845	0.18408
1385	1	0.999193	0.989016	0.989854	0.998779	0.999193	0.998433	0.998907	0.996846
1386	0	0.216074	0.144147	0.147662	0.0193529	0.216074	0.295681	0.283417	0.377525
1387	0	0.0338953	0.0391748	0.0145739	0.00231292	0.0338953	0.0294915	0.0077894	0.0115562
1388	1	0.995631	0.989133	0.996176	0.998844	0.995631	0.998264	0.998225	0.995758
1389	0	0.0877536	0.0524852	0.0416973	0.0270097	0.0877536	0.0241986	0.0204523	0.0118641
1390	0	0.204275	0.0794516	0.0152489	0.00502572	0.204275	0.0462896	0.12628	0.0429557
1391	1	0.999383	0.99411	0.995554	0.997824	0.999383	0.999718	0.99925	0.998361
1392	1	0.925688	0.987394	0.993565	0.993798	0.925688	0.993605	0.986904	0.987984
1393	0	0.207183	0.354398	0.747479	0.517456	0.207183	0.280646	0.27616	0.0394257
1394	1	0.999891	0.999543	0.999566	0.999849	0.999891	0.999829	0.999935	0.991125
1395	0	0.0381869	0.0445544	0.0413268	0.00746972	0.0381869	0.0358034	0.0148988	0.021941
1396	1	0.996267	0.983091	0.996014	0.998598	0.996267	0.991646	0.993511	0.996144
1397	0	0.221471	0.194272	0.163617	0.0365327	0.221471	0.296487	0.104679	0.226412
1398	0	0.0657454	0.142321	0.0881277	0.0277968	0.0657454	0.777296	0.340421	0.487687
1399	0	0.165902	0.374767	0.522729	0.268097	0.165902	0.553912	0.278341	0.33987
1400	1	0.951274	0.991981	0.999029	0.999844	0.951274	0.996253	0.996063	0.987083
1401	0	0.0431702	0.0557087	0.0231358	0.00327656	0.0431702	0.1017	0.18296	0.442073
1402	0	0.0832827	0.0538793	0.0868301	0.0252685	0.0832827	0.104441	0.0688337	0.0417462
1403	1	0.996599	0.990787	0.95838	0.925335	0.996599	0.990932	0.995903	0.997798
1404	0	0.0964535	0.139258	0.119939	0.0727562	0.0964535	0.336521	0.137168	0.200584
1405	0	0.0488452	0.0828731	0.0529705	0.0121417	0.0488452	0.113396	0.0848145	0.0446621
1406	1	0.999876	0.999669	0.999376	0.999932	0.999876	0.999799	0.999904	0.99865
1407	0	0.107191	0.0967773	0.116874	0.0661515	0.107191	0.115642	0.0603373	0.1254
1408	0	0.472403	0.62931	0.529256	0.130775	0.472403	0.91691	0.84491	0.446371
1409	0	0.514152	0.546284	0.52045	0.310579	0.514152	0.718141	0.601857	0.70909
1410	0	0.180615	0.198569	0.33286	0.188959	0.180615	0.245458	0.192628	0.189347
1411	0	0.734444	0.773944	0.295403	0.069991	0.734444	0.913806	0.499296	0.788514
1412	0	0.396028	0.15848	0.113045	0.127442	0.396028	0.758527	0.579005	0.621907
1413	0	0.137928	0.224125	0.0913053	0.0436142	0.137928	0.220675	0.521939	0.725568
1414	1	0.998987	0.99106	0.996504	0.994014	0.998987	0.999753	0.997933	0.998891
1415	0	0.0921075	0.0807262	0.0272788	0.0066248	0.0921075	0.102508	0.0232859	0.109289
1416	0	0.0847882	0.140072	0.150457	0.0910364	0.0847882	0.369361	0.551944	0.279111
1417	0	0.475266	0.16265	0.154538	0.0837977	0.475266	0.908032	0.0995105	0.956709
1418	0	0.113976	0.173286	0.170823	0.104	0.113976	0.11871	0.0775556	0.204959
1419	0	0.0416148	0.222371	0.410557	0.0900777	0.0416148	0.573674	0.378058	0.215792
1420	0	0.0229305	0.311356	0.37906	0.16882	0.0229305	0.472953	0.222398	0.567253
1421	0	0.241903	0.260571	0.0819858	0.0545595	0.241903	0.561462	0.572833	0.12044
1422	0	0.273756	0.328183	0.348135	0.640642	0.273756	0.925297	0.740307	0.916782
1423	0	0.103132	0.0793601	0.0678674	0.0146538	0.103132	0.139544	0.0525114	0.0367356
1424	0	0.0377467	0.0540689	0.03531	0.0225171	0.0377467	0.0545545	0.024722	0.0259701
1425	1	0.87753	0.96998	0.985332	0.99168	0.87753	0.988005	0.994303	0.998037
1426	0	0.420008	0.147795	0.162505	0.10059	0.420008	0.260181	0.583225	0.327893
1427	0	0.0650374	0.0400522	0.0296888	0.00481033	0.0650374	0.0918477	0.016233	0.0160946

## Sheet: Fig. 4c
Proposed_T=3	Predicted_positive	Predictive_negative
Actual_positive	304	24
Actual_negative	88	1012

## Sheet: Fig. 5a-b
T	Proposed_AUC	Proposed_AUC_95%CI	Resnet_AUC	Resnet_AUC_95%CI	Resnext_AUC	Resnext_AUC_95%CI	Densenet_AUC	Densenet_AUC_95%CI	Efficientnet_AUC	Efficientnet_AUC_95%CI
initial	0.948176	0.014596	0.913343	0.020299	0.94357	0.014552	0.94528	0.015337	0.837611	0.026011
1	0.962497	0.013653	0.930036	0.017815	0.962927	0.014045	0.963756	0.013265	0.869565	0.023156
2	0.973309	0.011933	0.959132	0.013071	0.971483	0.011544	0.964972	0.013256	0.926538	0.016213
3	0.974446	0.010398	0.943304	0.016525	0.96416	0.013351	0.96411	0.012665	0.932805	0.016155

## Sheet: Fig. 5a-b (raw)
Index	Label	Score_proposed_T=initial	Score_proposed_T=1	Score_proposed_T=2	Score_proposed_T=3	Score_resnet_T=initial	Score_resnet_T=1	Score_resnet_T=2	Score_resnet_T=3	Score_resnext_T=initial	Score_resnext_T=1	Score_resnext_T=2	Score_resnext_T=3	Score_densenet_T=initial	Score_densenet_T=1	Score_densenet_T=2	Score_densenet_T=3	Score_Efficientnet_T=initial	Score_Efficientnet_T=1	Score_Efficientnet_T=2	Score_Efficientnet_T=3
0	0	0.182671	0.143315	0.202824	0.0506149	0.515963	0.704113	0.628757	0.501185	0.345704	0.677077	0.574291	0.424473	0.214566	0.679004	0.674934	0.552688	0.241477	0.557167	0.661423	0.377473
1	1	0.548218	0.755638	0.833183	0.858164	0.550044	0.956067	0.988528	0.991344	0.535964	0.979634	0.992534	0.993062	0.900295	0.990413	0.99565	0.995258	0.591135	0.59652	0.910146	0.884991
2	0	0.106866	0.185693	0.160116	0.0580304	0.836462	0.908686	0.778326	0.639964	0.177859	0.590108	0.483507	0.35622	0.730018	0.961125	0.884945	0.529871	0.521331	0.552067	0.743827	0.584979
3	0	0.293672	0.31495	0.344067	0.105322	0.613548	0.947273	0.778836	0.554354	0.0525492	0.418415	0.392607	0.293099	0.294749	0.886238	0.752603	0.445775	0.529083	0.378771	0.583736	0.308377
4	0	0.103401	0.0840559	0.121731	0.0237316	0.209507	0.396395	0.390352	0.180401	0.0336669	0.275256	0.286389	0.165072	0.314561	0.539297	0.459306	0.177618	0.220887	0.192872	0.168417	0.039877
5	0	0.0481947	0.0816984	0.0510256	0.0165094	0.151426	0.493494	0.471931	0.336309	0.0526305	0.390935	0.30004	0.204096	0.0400112	0.638085	0.554478	0.300158	0.0884901	0.272076	0.393671	0.17331
6	0	0.10167	0.129982	0.220323	0.0758677	0.375303	0.744434	0.603062	0.450999	0.0810466	0.399097	0.277835	0.184642	0.183667	0.803395	0.682945	0.329729	0.457794	0.445387	0.599996	0.479045
7	0	0.104753	0.115582	0.156447	0.0385738	0.100734	0.604125	0.446656	0.365674	0.101224	0.499869	0.46984	0.247822	0.073543	0.481753	0.369081	0.158497	0.132753	0.303317	0.333717	0.119517
8	1	0.663218	0.783761	0.982358	0.972967	0.714773	0.959598	0.977799	0.954297	0.776966	0.989664	0.990962	0.99118	0.944317	0.994016	0.993523	0.989744	0.54576	0.706467	0.921049	0.932849
9	0	0.15507	0.194099	0.124205	0.0619407	0.356538	0.808233	0.611912	0.451435	0.238761	0.66117	0.507445	0.323401	0.434536	0.898979	0.62943	0.286195	0.669906	0.5056	0.674518	0.468597
10	0	0.218333	0.300966	0.110159	0.0180253	0.332768	0.73689	0.726788	0.510538	0.0676284	0.408876	0.364562	0.185233	0.29738	0.639861	0.566235	0.257302	0.605588	0.51636	0.620714	0.23893
11	0	0.138668	0.0922106	0.0681137	0.0190624	0.168621	0.714519	0.714239	0.501458	0.0880744	0.377343	0.518123	0.457481	0.316594	0.563345	0.722426	0.444279	0.674538	0.417945	0.350217	0.137248
12	0	0.368934	0.285608	0.324743	0.324158	0.453367	0.83111	0.734579	0.66293	0.135331	0.687151	0.661555	0.570988	0.416992	0.759137	0.629582	0.357832	0.23587	0.366585	0.537955	0.169138
13	1	0.9999	0.999695	0.999814	0.999985	0.999905	0.999897	0.999823	0.999795	0.999847	0.999942	0.999927	0.999967	0.999721	0.999902	0.999907	0.999873	0.998681	0.99635	0.995246	0.994277
14	1	0.999844	0.999686	0.999646	0.999805	0.999886	0.999726	0.998878	0.999012	0.99996	0.999957	0.999916	0.999891	0.999773	0.999819	0.999848	0.999854	0.992089	0.986255	0.986389	0.984447
15	0	0.218531	0.0926558	0.0615895	0.018704	0.0748462	0.552695	0.685367	0.473123	0.0561105	0.17995	0.274379	0.244987	0.294277	0.351316	0.457445	0.277054	0.682595	0.47294	0.387941	0.194559
16	1	0.99617	0.996644	0.997648	0.999549	0.999579	0.999423	0.998999	0.998873	0.999844	0.999951	0.999855	0.9998	0.999392	0.999272	0.999375	0.999245	0.988179	0.958781	0.981075	0.987052
17	0	0.785627	0.364586	0.630482	0.283675	0.745629	0.931399	0.848426	0.600063	0.420164	0.862541	0.844233	0.704437	0.838643	0.871698	0.783429	0.727193	0.487449	0.573419	0.767993	0.611507
18	0	0.0413216	0.0438728	0.0201208	0.00825183	0.0180421	0.126523	0.240687	0.0814338	0.012741	0.0748983	0.158267	0.0494963	0.0631175	0.273793	0.361341	0.111904	0.166373	0.131192	0.160121	0.0591522
19	0	0.304673	0.163873	0.115154	0.134633	0.402132	0.809554	0.805214	0.682153	0.109469	0.764607	0.857239	0.777403	0.608213	0.831439	0.829537	0.710975	0.126178	0.318783	0.416076	0.379243
20	1	0.995572	0.452805	0.795701	0.615062	0.950736	0.962012	0.953126	0.943009	0.994014	0.982267	0.971061	0.973	0.98238	0.96718	0.954401	0.944648	0.957089	0.842969	0.864919	0.886582
21	1	0.973298	0.507001	0.686445	0.510289	0.666295	0.969494	0.947612	0.894677	0.895341	0.972723	0.917215	0.763304	0.698676	0.969751	0.954828	0.898944	0.780458	0.717904	0.845055	0.736367
22	0	0.21817	0.389723	0.246379	0.0961456	0.731187	0.901623	0.829177	0.685812	0.03629	0.661793	0.693901	0.638497	0.472568	0.787586	0.831515	0.618358	0.810881	0.657121	0.64964	0.3862
23	0	0.0371289	0.0996534	0.0785348	0.0720644	0.408757	0.805437	0.949791	0.982928	0.212823	0.971071	0.978101	0.993426	0.289912	0.503145	0.893557	0.853343	0.703375	0.646315	0.593668	0.25392
24	0	0.0574305	0.0585555	0.0383309	0.00670199	0.119659	0.306593	0.34241	0.20944	0.0361212	0.222746	0.321042	0.159539	0.0552647	0.249056	0.33118	0.178343	0.160432	0.20886	0.235836	0.113256
25	0	0.078247	0.107376	0.074415	0.0205851	0.32648	0.568261	0.192766	0.0992196	0.028294	0.188289	0.176322	0.0867765	0.106324	0.555287	0.367159	0.107874	0.464038	0.423299	0.598668	0.218651
26	1	0.984431	0.907389	0.959909	0.962338	0.394079	0.923616	0.98774	0.981005	0.748727	0.992231	0.994793	0.992092	0.971386	0.992507	0.99544	0.993089	0.645927	0.624417	0.919963	0.919819
27	0	0.419839	0.26564	0.249095	0.0666237	0.289929	0.616219	0.34448	0.184041	0.132093	0.612266	0.4752	0.224785	0.522826	0.732439	0.57255	0.213531	0.140689	0.234169	0.394536	0.0884477
28	0	0.184752	0.135324	0.150875	0.0405951	0.502497	0.827227	0.87725	0.867605	0.786076	0.81674	0.811181	0.757667	0.951072	0.863191	0.885419	0.866937	0.770978	0.584172	0.608054	0.562403
29	0	0.0780513	0.202633	0.0493071	0.111519	0.0321632	0.0991575	0.0678463	0.0203018	0.0151309	0.0784903	0.188475	0.109242	0.274645	0.433008	0.350817	0.140639	0.0778868	0.170367	0.431275	0.202182
30	0	0.0833896	0.098385	0.199307	0.220793	0.315786	0.977939	0.967629	0.981558	0.538864	0.917565	0.954297	0.995838	0.285534	0.955809	0.943138	0.975606	0.743722	0.724464	0.845002	0.899098
31	0	0.146212	0.0764512	0.037116	0.00781768	0.177063	0.563562	0.392444	0.116678	0.42235	0.699971	0.521347	0.320136	0.46753	0.503828	0.50289	0.242547	0.875967	0.607997	0.717986	0.53967
32	0	0.0711734	0.0592031	0.0433992	0.0187172	0.179933	0.487984	0.430169	0.104346	0.0683263	0.395611	0.243619	0.161917	0.101758	0.348049	0.347819	0.0889949	0.703933	0.51637	0.629758	0.359972
33	0	0.619453	0.521685	0.657602	0.453684	0.852144	0.900569	0.714254	0.650075	0.746328	0.829406	0.558502	0.377949	0.898634	0.970551	0.913905	0.768031	0.94644	0.801619	0.832783	0.634498
34	1	0.998028	0.995275	0.998812	0.999367	0.266752	0.972956	0.993026	0.99443	0.943249	0.994206	0.996068	0.991988	0.996323	0.996085	0.995488	0.992066	0.527538	0.771708	0.819418	0.662275
35	0	0.590415	0.351009	0.218841	0.0375799	0.601504	0.751566	0.602297	0.362579	0.210199	0.619834	0.57537	0.333761	0.675914	0.813715	0.726792	0.562582	0.878393	0.753077	0.802015	0.66025
36	0	0.196236	0.129	0.099631	0.0166218	0.269298	0.485543	0.434511	0.284411	0.0536352	0.222376	0.335655	0.203262	0.0563394	0.295392	0.438934	0.348287	0.544976	0.255396	0.364517	0.214288
37	1	0.999918	0.999852	0.999922	0.99999	0.999931	0.999926	0.999872	0.999856	0.999909	0.999984	0.999963	0.999986	0.999806	0.999949	0.99991	0.99985	0.999056	0.995327	0.995333	0.996182
38	0	0.675415	0.140202	0.166179	0.333287	0.497097	0.63643	0.660723	0.408581	0.674631	0.714164	0.618361	0.572331	0.57233	0.795191	0.757824	0.718683	0.879055	0.670186	0.52379	0.260344
39	0	0.256941	0.238116	0.305643	0.170451	0.251419	0.765471	0.773984	0.69147	0.119463	0.575352	0.832378	0.597771	0.184881	0.551894	0.763029	0.607713	0.115443	0.330792	0.511149	0.342156
40	1	0.9837	0.965377	0.997179	0.99826	0.996928	0.998871	0.998216	0.997313	0.998414	0.998545	0.998887	0.999447	0.998054	0.998115	0.997911	0.987056	0.999024	0.994251	0.990994	0.985033
41	0	0.0481795	0.0310224	0.014496	0.00299533	0.0777249	0.261019	0.359987	0.0860496	0.0389995	0.178399	0.230708	0.0351201	0.099819	0.21096	0.349851	0.10204	0.169203	0.261645	0.311346	0.142649
42	0	0.066203	0.0686271	0.0665798	0.0195922	0.231493	0.527322	0.466935	0.405812	0.0379714	0.160776	0.224712	0.22781	0.11259	0.160281	0.306411	0.191427	0.532573	0.277625	0.360287	0.219079
43	1	0.709682	0.481503	0.872101	0.888446	0.978436	0.963712	0.961424	0.921168	0.98999	0.947581	0.992355	0.960819	0.97495	0.980826	0.989651	0.95049	0.960079	0.963689	0.946376	0.84145
44	0	0.105725	0.243219	0.0770741	0.0523688	0.0255708	0.137871	0.327258	0.146414	0.0263862	0.161916	0.117946	0.0245705	0.110719	0.472324	0.401533	0.387585	0.459767	0.297933	0.304678	0.082333
45	0	0.885634	0.376131	0.462242	0.199546	0.946431	0.968642	0.902368	0.73846	0.952516	0.943266	0.841079	0.680019	0.989157	0.984086	0.964366	0.748489	0.715207	0.751806	0.928708	0.898957
46	0	0.0629535	0.0786414	0.0942094	0.0348315	0.165051	0.649989	0.52831	0.378271	0.0349542	0.432915	0.382366	0.334735	0.316414	0.575229	0.63344	0.511313	0.745369	0.626088	0.487031	0.173438
47	0	0.147331	0.547787	0.451279	0.174641	0.59487	0.890612	0.754396	0.674421	0.599353	0.917786	0.808774	0.723862	0.259491	0.97039	0.943499	0.735647	0.43614	0.525649	0.789899	0.586748
48	0	0.11147	0.896998	0.978065	0.970529	0.461075	0.951039	0.963328	0.981636	0.462328	0.967641	0.989976	0.990358	0.721328	0.974459	0.992379	0.995764	0.856512	0.437495	0.834688	0.792094
49	0	0.0230534	0.0180916	0.00346115	0.00168309	0.00170069	0.0202794	0.0394696	0.00506733	0.0286578	0.0342322	0.0422331	0.00285985	0.0183066	0.108421	0.108257	0.0336313	0.34552	0.287404	0.194036	0.0118742
50	0	0.274153	0.287918	0.272892	0.140222	0.447658	0.783733	0.790252	0.673539	0.127892	0.677989	0.696849	0.625017	0.749528	0.7554	0.842486	0.671339	0.79906	0.827953	0.754419	0.604295
51	0	0.0277459	0.0125448	0.00237156	0.00129703	0.00296096	0.00529775	0.0166759	0.00201677	0.0233027	0.0095917	0.0245776	0.00278392	0.0344736	0.0710391	0.0465062	0.0212919	0.54752	0.501101	0.507649	0.080299
52	0	0.152155	0.265567	0.693481	0.526018	0.693125	0.944911	0.786981	0.560796	0.112036	0.638919	0.731736	0.73882	0.7627	0.954512	0.919686	0.809228	0.61698	0.653803	0.801874	0.596287
53	1	0.578001	0.709968	0.951737	0.930573	0.363129	0.896762	0.92648	0.789106	0.359074	0.963197	0.96247	0.95456	0.78887	0.967915	0.983406	0.968267	0.482419	0.376799	0.678975	0.423277
54	0	0.0312544	0.196734	0.210124	0.182121	0.0254757	0.430662	0.511964	0.474958	0.0214699	0.450565	0.697902	0.708081	0.0392237	0.336537	0.495393	0.281869	0.139716	0.098215	0.128451	0.0877868
55	0	0.16826	0.242566	0.344473	0.0898976	0.222435	0.624196	0.421617	0.309023	0.149858	0.634004	0.587725	0.27555	0.76722	0.772401	0.655398	0.321125	0.129584	0.281475	0.463902	0.310063
56	0	0.299512	0.370694	0.262195	0.0814539	0.337151	0.850028	0.810194	0.669647	0.34755	0.772789	0.741375	0.625741	0.501833	0.857733	0.740318	0.622631	0.688601	0.636935	0.734615	0.675129
57	0	0.105806	0.144791	0.0833315	0.0429221	0.125065	0.711698	0.414908	0.279311	0.287435	0.707891	0.580535	0.322693	0.124813	0.578779	0.339729	0.0940883	0.464051	0.487022	0.687542	0.370679
58	0	0.826143	0.753234	0.493154	0.568017	0.883105	0.966265	0.935071	0.895827	0.916826	0.893118	0.89545	0.796483	0.9706	0.961544	0.930392	0.895739	0.984266	0.93979	0.932979	0.941444
59	0	0.162223	0.203326	0.174979	0.0543604	0.348547	0.654901	0.436289	0.271641	0.133779	0.4036	0.313502	0.161517	0.339847	0.801796	0.573946	0.196331	0.349761	0.556049	0.671078	0.279811
60	0	0.118301	0.117534	0.165868	0.045188	0.288733	0.698307	0.495566	0.39229	0.0872502	0.274036	0.273009	0.180943	0.0805864	0.284202	0.236659	0.062424	0.210063	0.455226	0.498342	0.177568
61	0	0.0391889	0.0603698	0.0695562	0.0723001	0.0292652	0.184001	0.37988	0.227178	0.00505526	0.0972483	0.251718	0.1693	0.0499328	0.218914	0.274582	0.0840558	0.0642088	0.203854	0.125778	0.0746317
62	0	0.0564563	0.097773	0.118698	0.0212886	0.346551	0.630214	0.529464	0.250186	0.143846	0.363649	0.385292	0.30416	0.653275	0.848546	0.690477	0.344924	0.320106	0.542882	0.672893	0.430193
63	0	0.875414	0.386119	0.385271	0.225471	0.919554	0.9262	0.825508	0.695378	0.930261	0.885228	0.772968	0.536039	0.877647	0.875193	0.804597	0.684201	0.892131	0.719505	0.69873	0.510416
64	1	0.999796	0.99925	0.99972	0.999951	0.999799	0.999389	0.999127	0.999027	0.999918	0.999947	0.999916	0.999972	0.999437	0.999712	0.999761	0.999689	0.992785	0.988341	0.993005	0.993295
65	0	0.0497149	0.276655	0.844056	0.838049	0.287004	0.638276	0.789475	0.541797	0.136588	0.784612	0.93676	0.773934	0.304193	0.807472	0.89693	0.804429	0.135315	0.244509	0.35096	0.269964
66	0	0.105925	0.195796	0.317736	0.237568	0.686946	0.909528	0.77615	0.499173	0.41393	0.836501	0.625305	0.499003	0.308016	0.802291	0.729669	0.322057	0.693224	0.613828	0.70398	0.544582
67	0	0.995675	0.931794	0.951056	0.98667	0.637004	0.931624	0.788819	0.606559	0.83847	0.929085	0.851242	0.474144	0.902988	0.958836	0.879293	0.800715	0.97745	0.897803	0.869208	0.739524
68	0	0.106403	0.278031	0.322687	0.200682	0.174414	0.469648	0.428241	0.273955	0.0172371	0.106654	0.143822	0.135814	0.0532938	0.180286	0.2121	0.084833	0.3886	0.547206	0.425867	0.201692
69	0	0.177059	0.173929	0.117125	0.05244	0.434058	0.582586	0.659605	0.657306	0.359242	0.652871	0.524647	0.46236	0.653804	0.764289	0.741511	0.619901	0.664276	0.658435	0.617571	0.556981
70	0	0.744529	0.18832	0.240048	0.137482	0.496965	0.847763	0.582587	0.308119	0.784139	0.606693	0.460885	0.0832345	0.610499	0.800531	0.690627	0.463005	0.956865	0.81181	0.747596	0.527981
71	0	0.0584001	0.0717101	0.0686585	0.0377423	0.353394	0.772079	0.778919	0.643367	0.031926	0.440992	0.616323	0.498289	0.207876	0.685508	0.668856	0.426163	0.452443	0.34131	0.51977	0.200146
72	0	0.199789	0.176717	0.229433	0.024788	0.173796	0.366637	0.202477	0.197023	0.375087	0.411048	0.268841	0.167037	0.230369	0.696056	0.535381	0.254903	0.109279	0.188922	0.382719	0.186007
73	0	0.0401828	0.0429695	0.0557039	0.0153546	0.251281	0.388827	0.48371	0.398625	0.0324371	0.169031	0.216133	0.122171	0.249912	0.36615	0.58529	0.276014	0.0875824	0.214295	0.200407	0.139553
74	0	0.0544039	0.0708525	0.0838225	0.0463796	0.476086	0.705066	0.67411	0.63746	0.108242	0.50317	0.632661	0.440244	0.0421957	0.435076	0.719463	0.636228	0.82743	0.476045	0.349785	0.26315
75	0	0.0335703	0.0355893	0.0486006	0.0164362	0.0538023	0.36437	0.388488	0.158791	0.00403539	0.0432364	0.0663098	0.0402075	0.0123689	0.0936246	0.116499	0.0646236	0.205754	0.115944	0.0832801	0.0241572
76	0	0.127614	0.158519	0.0730385	0.0349126	0.0694637	0.14991	0.219871	0.0584275	0.148496	0.222972	0.373076	0.060205	0.0183982	0.366649	0.276854	0.130441	0.955357	0.718239	0.273179	0.0197273
77	0	0.269406	0.140849	0.386138	0.107262	0.257831	0.494231	0.28367	0.134438	0.199257	0.436412	0.235101	0.130152	0.129335	0.270681	0.288529	0.162951	0.645366	0.475523	0.633546	0.24427
78	0	0.384217	0.0734287	0.0168296	0.00607906	0.0476045	0.0608148	0.0442008	0.00817112	0.231736	0.150983	0.299401	0.0307155	0.142627	0.236956	0.0803311	0.0206332	0.613414	0.327987	0.179442	0.0180955
79	0	0.168371	0.384667	0.638141	0.548668	0.665896	0.798563	0.443306	0.358203	0.300964	0.85345	0.510231	0.359517	0.371154	0.751782	0.45958	0.212018	0.641673	0.567372	0.544291	0.302484
80	0	0.0746715	0.103122	0.0765321	0.0161315	0.28331	0.582442	0.355387	0.377891	0.119973	0.364589	0.181299	0.1249	0.336885	0.565837	0.412053	0.116221	0.234085	0.428641	0.560606	0.322024
81	0	0.129482	0.215321	0.19499	0.163294	0.330608	0.822966	0.700509	0.471935	0.096077	0.627737	0.58713	0.523355	0.353895	0.716818	0.554439	0.277656	0.269819	0.477181	0.584315	0.599151
82	0	0.106991	0.136881	0.11563	0.0404994	0.264799	0.551044	0.338727	0.118304	0.055838	0.298408	0.189059	0.128877	0.130362	0.601304	0.407354	0.153402	0.286134	0.334595	0.365771	0.0645681
83	0	0.0501144	0.0899578	0.0640308	0.00904991	0.221452	0.66288	0.475593	0.5302	0.0221897	0.333595	0.552019	0.474474	0.303872	0.771404	0.714403	0.401894	0.252005	0.345345	0.425475	0.167908
84	0	0.0895735	0.163669	0.143802	0.0296877	0.18745	0.503126	0.374172	0.295936	0.0150813	0.0830009	0.14196	0.0625544	0.0770894	0.543378	0.54974	0.185319	0.552698	0.411969	0.434263	0.16856
85	0	0.554111	0.690305	0.188315	0.042626	0.383032	0.783327	0.636075	0.419468	0.212846	0.551143	0.453495	0.355422	0.647628	0.91114	0.803202	0.454733	0.116894	0.355161	0.494446	0.212938
86	0	0.105261	0.0957224	0.0792476	0.028374	0.108696	0.319276	0.358482	0.18812	0.0326028	0.269044	0.372816	0.292229	0.269569	0.567456	0.63011	0.382955	0.0972993	0.184167	0.497254	0.207275
87	1	0.0978398	0.0673279	0.0369923	0.00694164	0.2616	0.547676	0.629432	0.434946	0.21305	0.512337	0.468959	0.255281	0.243692	0.687727	0.628594	0.2886	0.340498	0.564936	0.591773	0.408453
88	0	0.122732	0.155493	0.157942	0.019908	0.51885	0.646254	0.385358	0.318316	0.0474016	0.338698	0.362352	0.248216	0.142891	0.52755	0.574356	0.345796	0.25228	0.418797	0.540018	0.293684
89	0	0.111446	0.0797459	0.021815	0.00415724	0.0715267	0.513337	0.589387	0.384129	0.0297736	0.14324	0.262597	0.11551	0.119441	0.407455	0.523602	0.204836	0.151478	0.180558	0.235214	0.0658109
90	0	0.0375328	0.0523293	0.0218949	0.00242735	0.0935127	0.42941	0.690571	0.635426	0.033165	0.305023	0.432898	0.350293	0.054767	0.329788	0.608913	0.409791	0.111554	0.348793	0.365937	0.178482
91	1	0.99704	0.986484	0.995519	0.9949	0.998525	0.998531	0.997551	0.998109	0.999602	0.999698	0.999514	0.999116	0.999031	0.998934	0.998879	0.996895	0.984857	0.93571	0.949963	0.873353
92	0	0.198596	0.416705	0.377408	0.163626	0.186733	0.820844	0.758303	0.547758	0.139469	0.643089	0.567605	0.338426	0.595084	0.874334	0.775233	0.362635	0.144849	0.411472	0.37864	0.127691
93	0	0.0681273	0.0995577	0.128449	0.0538106	0.19671	0.406007	0.31785	0.248498	0.0582085	0.250015	0.180846	0.0940069	0.157585	0.338708	0.172594	0.0732174	0.108547	0.211274	0.201026	0.0860263
94	0	0.119243	0.230603	0.28649	0.125705	0.53265	0.952671	0.858808	0.759077	0.53766	0.749907	0.543631	0.443362	0.732938	0.927835	0.89504	0.583185	0.57326	0.605992	0.671864	0.48703
95	1	0.999848	0.998372	0.998612	0.999597	0.994217	0.998521	0.997574	0.995439	0.999546	0.999436	0.999183	0.998641	0.999176	0.999252	0.998621	0.997019	0.996293	0.987016	0.989376	0.983572
96	0	0.0184408	0.0230005	0.0161678	0.0027062	0.06539	0.230489	0.301769	0.0914375	0.00889117	0.0256313	0.048241	0.0136178	0.0183814	0.057933	0.0872699	0.0106045	0.030742	0.102651	0.12773	0.0444113
97	0	0.0902013	0.0855161	0.097811	0.0451771	0.419771	0.728789	0.534637	0.424574	0.0660743	0.292265	0.306512	0.172694	0.538689	0.779965	0.531023	0.197488	0.779928	0.502171	0.52269	0.280792
98	1	0.998211	0.992159	0.99735	0.999844	0.98603	0.992893	0.997566	0.997472	0.999078	0.998959	0.998955	0.99884	0.998482	0.998903	0.998595	0.998226	0.301579	0.715614	0.932706	0.96889
99	0	0.138169	0.127682	0.0468176	0.00723955	0.169557	0.468947	0.473341	0.135947	0.0367385	0.241268	0.331922	0.214416	0.10947	0.594534	0.584375	0.29001	0.0502431	0.261144	0.243264	0.138622
100	0	0.0913862	0.206448	0.339279	0.328697	0.100881	0.379924	0.284979	0.377328	0.119631	0.57977	0.609057	0.434915	0.407621	0.782873	0.847808	0.664255	0.231616	0.198425	0.261977	0.16751
101	0	0.0321979	0.0321553	0.00323418	0.000877724	0.0127841	0.141455	0.18968	0.0191138	0.0267708	0.0462148	0.129212	0.00940848	0.00782518	0.0921034	0.0591694	0.018943	0.126127	0.0812713	0.0506288	0.00382006
102	0	0.108862	0.10647	0.0586956	0.0190366	0.153682	0.499749	0.432268	0.286365	0.109461	0.384943	0.355619	0.160787	0.224506	0.667608	0.614862	0.351573	0.542431	0.466293	0.624271	0.442959
103	1	0.358646	0.730926	0.91132	0.909423	0.144503	0.852378	0.954905	0.969785	0.28493	0.979493	0.991825	0.99037	0.940902	0.973082	0.989015	0.981696	0.0826172	0.247513	0.642571	0.664778
104	0	0.173182	0.129855	0.118108	0.0831895	0.365617	0.797325	0.460641	0.351177	0.229801	0.522659	0.387815	0.288466	0.173796	0.629216	0.302082	0.0985324	0.163372	0.264695	0.348181	0.133338
105	0	0.0605462	0.0938227	0.0425765	0.0104497	0.474639	0.560974	0.710756	0.508727	0.125047	0.441344	0.490553	0.263271	0.362124	0.683545	0.738753	0.502938	0.359037	0.432583	0.473435	0.112712
106	0	0.818676	0.862274	0.939348	0.721552	0.943073	0.964847	0.941958	0.962328	0.997657	0.990269	0.985934	0.971593	0.95581	0.978621	0.98645	0.970169	0.742833	0.887359	0.946622	0.937514
107	0	0.158209	0.399811	0.210834	0.20021	0.155234	0.806106	0.724302	0.677727	0.574736	0.486865	0.551069	0.355258	0.182246	0.74417	0.688512	0.558011	0.7766	0.644573	0.743303	0.492096
108	0	0.145348	0.138511	0.0637304	0.0210669	0.427224	0.490792	0.512039	0.387319	0.355831	0.519916	0.56531	0.405538	0.681362	0.565859	0.680995	0.541738	0.919607	0.814289	0.69344	0.543618
109	0	0.528192	0.250805	0.0567649	0.0336728	0.891067	0.936976	0.798744	0.282907	0.456025	0.704883	0.750408	0.536237	0.632765	0.849299	0.82664	0.445888	0.240091	0.4836	0.673106	0.333917
110	0	0.288487	0.322676	0.441468	0.13205	0.69512	0.952354	0.843642	0.732111	0.202546	0.707535	0.64248	0.525372	0.107295	0.932092	0.842343	0.730117	0.318081	0.531906	0.71361	0.47287
111	0	0.0776566	0.0837799	0.0339039	0.00571432	0.513236	0.803477	0.717277	0.64336	0.399944	0.749379	0.562817	0.426804	0.208383	0.661908	0.634873	0.391224	0.224021	0.2708	0.355428	0.246815
112	1	0.995796	0.990932	0.979765	0.988497	0.996583	0.995036	0.994889	0.995145	0.995218	0.993069	0.994164	0.985967	0.99759	0.998201	0.99792	0.997183	0.927366	0.878957	0.937925	0.931651
113	0	0.171014	0.131976	0.23453	0.252439	0.353551	0.878693	0.84891	0.728628	0.52828	0.75777	0.804724	0.912644	0.525477	0.818001	0.674431	0.321947	0.77619	0.719253	0.584406	0.500535
114	0	0.552528	0.382082	0.125606	0.0606521	0.371855	0.724894	0.59041	0.431726	0.16519	0.53529	0.533605	0.446057	0.236348	0.309218	0.383758	0.31683	0.700766	0.562567	0.594864	0.34043
115	0	0.0620812	0.279959	0.491721	0.542548	0.250231	0.769856	0.691034	0.377418	0.0549301	0.463937	0.758591	0.474641	0.0561228	0.456915	0.707063	0.406124	0.19254	0.135405	0.264678	0.136335
116	0	0.227828	0.100716	0.118854	0.0921306	0.282987	0.808694	0.698803	0.567822	0.129331	0.587972	0.527669	0.694706	0.566689	0.802611	0.848213	0.761152	0.580447	0.620176	0.538223	0.412716
117	0	0.227544	0.425762	0.72864	0.252936	0.632909	0.948586	0.926788	0.825372	0.439093	0.876377	0.859651	0.79186	0.228004	0.953115	0.826855	0.63087	0.654732	0.56799	0.733934	0.591556
118	0	0.0836561	0.202054	0.16139	0.0675508	0.126421	0.593745	0.44794	0.370493	0.289317	0.802088	0.652902	0.452013	0.162741	0.774028	0.653387	0.394777	0.545017	0.467301	0.575351	0.233886
119	0	0.0810606	0.0544543	0.0339813	0.0219733	0.436972	0.655652	0.626113	0.430953	0.0331867	0.502334	0.355115	0.35975	0.112222	0.237538	0.567949	0.285856	0.622766	0.676673	0.655984	0.470823
120	0	0.184601	0.476624	0.655314	0.363349	0.83925	0.961139	0.940299	0.847953	0.497916	0.896901	0.790365	0.736731	0.492194	0.977337	0.95173	0.808665	0.454491	0.761374	0.935067	0.889947
121	1	0.992398	0.989693	0.992267	0.99398	0.939743	0.981118	0.976372	0.95939	0.948783	0.991568	0.99617	0.995694	0.988509	0.996273	0.99559	0.99022	0.939424	0.855638	0.895259	0.750779
122	1	0.808155	0.646827	0.387043	0.31961	0.439651	0.627381	0.845148	0.613863	0.799302	0.632379	0.890429	0.821125	0.479652	0.69798	0.668058	0.491852	0.840771	0.569487	0.660042	0.362889
123	0	0.0431011	0.161169	0.0618234	0.0186385	0.00801692	0.106196	0.286996	0.101158	0.0399858	0.0481627	0.0925888	0.0186871	0.0108488	0.132976	0.180074	0.145608	0.0710716	0.101282	0.1332	0.0554077
124	0	0.172172	0.268508	0.328882	0.242229	0.161935	0.583367	0.459766	0.255523	0.0255642	0.309031	0.306008	0.10266	0.0419049	0.633488	0.436033	0.183689	0.179345	0.331269	0.461321	0.164949
125	0	0.0724108	0.115867	0.0756856	0.0162597	0.180058	0.83661	0.918095	0.87551	0.0845149	0.72496	0.802776	0.629029	0.585864	0.634386	0.755273	0.677276	0.742581	0.580278	0.616945	0.618333
126	0	0.287023	0.179364	0.776189	0.636757	0.279441	0.93576	0.981664	0.981931	0.571417	0.967064	0.98236	0.984363	0.530325	0.97344	0.983296	0.90504	0.706192	0.816269	0.933922	0.945234
127	0	0.228709	0.135354	0.112125	0.0624779	0.502457	0.69911	0.408634	0.211296	0.441028	0.520066	0.487223	0.266375	0.275503	0.234559	0.208984	0.132942	0.166171	0.25043	0.419853	0.316208
128	0	0.829749	0.526804	0.456559	0.384686	0.709921	0.93171	0.85641	0.745609	0.480341	0.807551	0.808229	0.63617	0.543638	0.938419	0.908358	0.842288	0.66246	0.750802	0.782913	0.64663
129	0	0.509361	0.298642	0.545238	0.277309	0.692524	0.916392	0.817353	0.674061	0.607702	0.964434	0.882947	0.679528	0.894862	0.947937	0.916577	0.685395	0.914521	0.770232	0.794125	0.601837
130	1	0.999889	0.999726	0.999737	0.999967	0.999601	0.999028	0.998823	0.999127	0.999878	0.99963	0.999779	0.999854	0.999456	0.999764	0.999724	0.999459	0.995935	0.990624	0.99122	0.992044
131	0	0.167215	0.184465	0.101177	0.0143854	0.307218	0.725436	0.717768	0.593247	0.0421349	0.316855	0.370558	0.206075	0.203512	0.560759	0.611024	0.375876	0.717941	0.534981	0.532329	0.28359
132	0	0.0670521	0.0870102	0.0851366	0.0176021	0.0498782	0.416599	0.533132	0.363906	0.029311	0.16213	0.268836	0.209294	0.0321756	0.248931	0.45955	0.26292	0.277345	0.325897	0.280123	0.14688
133	0	0.241367	0.213873	0.232152	0.127093	0.181195	0.66345	0.312989	0.0992527	0.0621168	0.571408	0.281937	0.116984	0.239341	0.813174	0.724488	0.297937	0.469979	0.49755	0.757286	0.259375
134	1	0.999683	0.998436	0.996529	0.998489	0.998429	0.997378	0.997883	0.996798	0.998526	0.999042	0.998374	0.999019	0.999564	0.999618	0.99945	0.999437	0.993121	0.986831	0.985672	0.98632
135	0	0.966325	0.886369	0.974496	0.957362	0.982511	0.99847	0.998273	0.997646	0.996536	0.997624	0.997419	0.997328	0.978404	0.995315	0.996394	0.990398	0.992481	0.971125	0.971748	0.943268
136	0	0.103268	0.12207	0.304169	0.19992	0.423593	0.881248	0.870512	0.888215	0.265891	0.742188	0.754545	0.76186	0.435843	0.84292	0.785668	0.824741	0.526196	0.425959	0.573717	0.473649
137	0	0.129066	0.168703	0.143496	0.0146066	0.803268	0.82365	0.608166	0.484461	0.486601	0.777714	0.469245	0.372075	0.840778	0.925522	0.840789	0.582461	0.469745	0.582765	0.71914	0.410168
138	0	0.083009	0.0886799	0.0473576	0.00600658	0.150524	0.393676	0.193235	0.139006	0.103794	0.379202	0.299042	0.17559	0.191895	0.492324	0.210091	0.0537656	0.209906	0.386025	0.426391	0.121622
139	0	0.0638773	0.13757	0.120506	0.0188904	0.622945	0.813819	0.681769	0.670825	0.527836	0.805688	0.693214	0.58913	0.424468	0.767006	0.731783	0.643588	0.381212	0.476592	0.727406	0.741649
140	0	0.0240879	0.142703	0.311302	0.178568	0.210311	0.717994	0.735666	0.589122	0.154442	0.896469	0.941529	0.759359	0.0738086	0.729286	0.836953	0.793763	0.0527023	0.093061	0.17082	0.0411417
141	0	0.993388	0.947129	0.978234	0.991771	0.960747	0.986832	0.984149	0.982728	0.986666	0.988382	0.966148	0.951984	0.99501	0.979958	0.992329	0.980474	0.980917	0.923212	0.878123	0.911621
142	0	0.123057	0.216441	0.157726	0.0560799	0.256883	0.595001	0.376812	0.246302	0.0653523	0.119433	0.195859	0.122743	0.433444	0.675172	0.609423	0.268489	0.315087	0.360303	0.452504	0.162112
143	1	0.504952	0.295587	0.496497	0.148153	0.638781	0.832198	0.893734	0.685448	0.650099	0.815354	0.90009	0.80246	0.782343	0.913209	0.920382	0.876048	0.516764	0.542728	0.696495	0.569397
144	0	0.158854	0.206105	0.24082	0.130551	0.18305	0.655618	0.367969	0.213756	0.0453262	0.417645	0.307753	0.137173	0.360763	0.74522	0.541963	0.18464	0.452957	0.229754	0.363301	0.0703753
145	0	0.240196	0.238358	0.357811	0.173691	0.57788	0.88322	0.736703	0.67839	0.392399	0.660674	0.648732	0.516383	0.494178	0.918205	0.894695	0.817882	0.689235	0.604323	0.630236	0.401598
146	1	0.966971	0.988448	0.997417	0.998951	0.995097	0.995567	0.995051	0.994816	0.98802	0.998332	0.997704	0.996193	0.96715	0.995912	0.996277	0.987867	0.867347	0.728355	0.823126	0.677001
147	0	0.599534	0.488753	0.396529	0.204889	0.613466	0.929096	0.86127	0.803944	0.762045	0.849519	0.793402	0.622126	0.723333	0.871782	0.806231	0.581524	0.995506	0.964836	0.912591	0.872734
148	0	0.0496177	0.0968171	0.0638868	0.0108188	0.179836	0.639954	0.629749	0.296517	0.0210854	0.241775	0.333596	0.0826106	0.0987058	0.411506	0.573753	0.290503	0.152643	0.352346	0.333582	0.103196
149	0	0.145332	0.0589871	0.0416729	0.021046	0.280265	0.642348	0.54782	0.266543	0.330161	0.80335	0.483403	0.180158	0.341807	0.494069	0.469527	0.212437	0.406094	0.556661	0.518475	0.360132
150	1	0.99925	0.992939	0.97961	0.991372	0.978678	0.961876	0.97067	0.986188	0.987869	0.979491	0.988557	0.986264	0.953425	0.990809	0.991737	0.979811	0.777729	0.808588	0.815378	0.611375
151	1	0.19641	0.283484	0.337799	0.158453	0.306879	0.838721	0.965037	0.840988	0.60778	0.978489	0.980889	0.94845	0.627829	0.931986	0.952569	0.921728	0.238595	0.477595	0.83241	0.827149
152	1	0.999745	0.995996	0.998914	0.999861	0.999532	0.997259	0.997855	0.998042	0.999868	0.999874	0.999881	0.999886	0.999491	0.999375	0.999281	0.999339	0.986244	0.985612	0.991499	0.992377
153	0	0.0817965	0.0517207	0.0491105	0.0227245	0.0614614	0.529195	0.617617	0.447966	0.063173	0.497979	0.573456	0.625818	0.733595	0.673715	0.796277	0.575496	0.156076	0.364117	0.454987	0.164737
154	0	0.664873	0.226531	0.681752	0.616981	0.624332	0.857834	0.811383	0.80273	0.698305	0.954873	0.900096	0.783634	0.989356	0.959362	0.966197	0.922108	0.299764	0.425137	0.700149	0.631814
155	0	0.806915	0.641529	0.301491	0.191483	0.829082	0.963168	0.91907	0.720082	0.86322	0.963912	0.952441	0.855484	0.90036	0.884966	0.915978	0.811931	0.969622	0.937951	0.922422	0.774369
156	0	0.122971	0.0656476	0.00861974	0.00141868	0.120067	0.302434	0.613389	0.372258	0.0888525	0.31672	0.489488	0.330251	0.227566	0.440831	0.465865	0.196797	0.126971	0.257306	0.114101	0.034057
157	1	0.999876	0.999662	0.999742	0.999979	0.999207	0.999621	0.999016	0.999106	0.9996	0.999713	0.999582	0.999511	0.999276	0.999838	0.999726	0.999635	0.99812	0.994828	0.991398	0.986766
158	0	0.44469	0.359901	0.192833	0.0719349	0.490595	0.947506	0.922378	0.814259	0.791978	0.924229	0.879573	0.750112	0.97639	0.969022	0.941359	0.859325	0.715621	0.712783	0.783903	0.667823
159	0	0.0493505	0.0320741	0.0485611	0.0195967	0.16467	0.51467	0.314261	0.234247	0.0210832	0.174102	0.203738	0.11555	0.355179	0.26129	0.432312	0.275957	0.374206	0.188431	0.1751	0.0297454
160	1	0.999602	0.998002	0.999025	0.999771	0.99679	0.996815	0.997461	0.997573	0.999326	0.999571	0.999501	0.999448	0.998456	0.998608	0.998749	0.998928	0.807617	0.893809	0.978883	0.983147
161	1	0.999919	0.999876	0.99989	0.999984	0.999823	0.999882	0.999794	0.999853	0.999947	0.999965	0.999954	0.99999	0.999866	0.999928	0.999951	0.999943	0.998249	0.996261	0.99446	0.993957
162	0	0.0346686	0.050882	0.0375012	0.00815527	0.0294038	0.320581	0.462083	0.260182	0.0217284	0.11535	0.233481	0.185752	0.0145181	0.165614	0.396023	0.26322	0.0896391	0.360474	0.291035	0.0961956
163	0	0.0128295	0.0240803	0.00777697	0.00124675	0.0103386	0.0377072	0.228916	0.0435711	0.0126153	0.0199784	0.107182	0.0235256	0.0293534	0.114353	0.136055	0.0362124	0.0579646	0.0556008	0.0731908	0.0184266
164	0	0.0743049	0.0780379	0.0521113	0.00859407	0.161563	0.513842	0.496275	0.342832	0.0862209	0.194148	0.172226	0.0876081	0.264954	0.517679	0.611655	0.317633	0.187802	0.465209	0.515085	0.228881
165	0	0.0561811	0.104196	0.0703275	0.0377965	0.031654	0.765357	0.825103	0.642443	0.0404173	0.272844	0.467293	0.344337	0.0324237	0.591187	0.755117	0.503769	0.63955	0.541203	0.548275	0.183722
166	1	0.999206	0.996282	0.989991	0.991931	0.996616	0.995573	0.989682	0.974428	0.997559	0.997588	0.997315	0.993895	0.997349	0.996784	0.997109	0.993696	0.994648	0.986962	0.981216	0.965041
167	0	0.232304	0.0909622	0.0872029	0.025678	0.38236	0.727774	0.689594	0.612632	0.744849	0.737914	0.449687	0.237428	0.51635	0.592088	0.590978	0.532739	0.183759	0.484323	0.449399	0.306664
168	0	0.182599	0.604773	0.786794	0.91884	0.337698	0.754185	0.794374	0.916889	0.323378	0.891908	0.944431	0.830928	0.340728	0.936147	0.971839	0.980512	0.144585	0.261284	0.4722	0.535699
169	0	0.0962006	0.0994577	0.104617	0.016937	0.119308	0.329839	0.407771	0.356184	0.050367	0.261226	0.345818	0.307846	0.106377	0.531216	0.598179	0.338916	0.533447	0.467579	0.464829	0.155929
170	0	0.372073	0.905418	0.953708	0.874672	0.486329	0.885702	0.832176	0.712751	0.193372	0.917899	0.976518	0.974889	0.849969	0.958848	0.988365	0.99236	0.0930023	0.182425	0.615449	0.500381
171	0	0.0914961	0.0645635	0.0169894	0.00389376	0.177109	0.603414	0.409883	0.311625	0.163991	0.302389	0.311988	0.20565	0.712323	0.788836	0.719643	0.331503	0.0701101	0.157124	0.256052	0.091218
172	0	0.136543	0.143116	0.257132	0.0787055	0.389218	0.669808	0.735533	0.624276	0.102494	0.542349	0.566893	0.370626	0.218378	0.587324	0.638175	0.46816	0.376445	0.401115	0.326466	0.275115
173	0	0.0534604	0.0607696	0.0586557	0.0205147	0.0522593	0.220548	0.345978	0.277567	0.14056	0.327634	0.34656	0.26968	0.0584301	0.26992	0.42738	0.284175	0.456889	0.56921	0.50781	0.308217
174	0	0.101175	0.166101	0.0427379	0.00805105	0.110046	0.693007	0.691789	0.530973	0.220394	0.727282	0.63869	0.564659	0.327312	0.563011	0.60779	0.396616	0.915671	0.747649	0.546042	0.331348
175	0	0.0580458	0.0749298	0.0471731	0.0203649	0.115318	0.465658	0.571822	0.5286	0.0259338	0.188129	0.462345	0.385448	0.130421	0.594491	0.813141	0.753623	0.364414	0.338443	0.318815	0.0650724
176	0	0.0327274	0.0657206	0.0587855	0.0127513	0.0284993	0.330846	0.438183	0.2631	0.017189	0.179312	0.294874	0.167847	0.0168843	0.168456	0.344696	0.193585	0.64636	0.427177	0.2888	0.193242
177	0	0.219435	0.152048	0.252349	0.236433	0.911124	0.854575	0.615809	0.238251	0.613078	0.708571	0.501693	0.662382	0.844461	0.866549	0.878184	0.365598	0.183034	0.300743	0.466718	0.206455
178	0	0.285753	0.267955	0.510624	0.949914	0.350519	0.878005	0.742878	0.700356	0.369601	0.810048	0.760112	0.522736	0.699645	0.974646	0.915788	0.740791	0.579287	0.656705	0.753626	0.56957
179	0	0.0254853	0.106168	0.20537	0.444609	0.0874131	0.334599	0.418373	0.297466	0.0815	0.501349	0.916009	0.836621	0.0533045	0.438874	0.635913	0.66655	0.120788	0.193969	0.213907	0.109138
180	1	0.975087	0.984132	0.976626	0.99452	0.988404	0.993519	0.994077	0.993452	0.93381	0.992071	0.993609	0.977797	0.970193	0.988511	0.99263	0.979607	0.840748	0.90387	0.943238	0.94551
181	0	0.12979	0.118771	0.0832766	0.0605784	0.120492	0.420164	0.557738	0.356433	0.0408064	0.282964	0.347579	0.249509	0.043726	0.313329	0.392312	0.26195	0.391276	0.582459	0.554674	0.228231
182	0	0.206637	0.238543	0.343665	0.268232	0.254246	0.703284	0.616508	0.510896	0.170027	0.497687	0.489469	0.331473	0.111326	0.615155	0.580853	0.362672	0.138379	0.408838	0.643238	0.337832
183	0	0.0852435	0.179652	0.186899	0.0452146	0.13378	0.447852	0.32131	0.301789	0.0781683	0.397343	0.336936	0.203076	0.162573	0.460684	0.364444	0.228252	0.0811695	0.16748	0.399466	0.200992
184	0	0.463003	0.0323676	0.0158171	0.00963839	0.0127416	0.0268077	0.0483787	0.0119999	0.120715	0.0577106	0.114766	0.0108593	0.0296229	0.0665059	0.047973	0.0469529	0.801307	0.329181	0.267815	0.0433243
185	0	0.104397	0.0821071	0.035045	0.00579899	0.172073	0.591729	0.555536	0.323919	0.0418769	0.482726	0.529729	0.336692	0.177344	0.384297	0.584124	0.362371	0.260926	0.322868	0.502452	0.427113
186	1	0.943458	0.760361	0.835482	0.952719	0.689122	0.945808	0.976934	0.976086	0.753689	0.985475	0.989673	0.986993	0.920137	0.987001	0.993355	0.992577	0.340943	0.505507	0.789953	0.796809
187	1	0.998742	0.980838	0.968811	0.984808	0.995823	0.995809	0.992739	0.99567	0.996595	0.995859	0.998207	0.998113	0.986983	0.995086	0.995749	0.991404	0.99339	0.972756	0.971444	0.962634
188	0	0.898309	0.905624	0.708951	0.846583	0.490869	0.864358	0.841274	0.718354	0.847535	0.922669	0.919891	0.904747	0.970843	0.921473	0.922151	0.823981	0.712215	0.797	0.891872	0.856846
189	1	0.994245	0.907087	0.866871	0.890585	0.940368	0.988703	0.984793	0.986814	0.979998	0.9913	0.993204	0.991762	0.99657	0.99457	0.995737	0.996145	0.986691	0.96893	0.967952	0.938129
190	1	0.999869	0.999752	0.999854	0.99999	0.998928	0.999313	0.998891	0.998701	0.999114	0.999773	0.999585	0.999266	0.999114	0.999602	0.99955	0.99936	0.99825	0.994896	0.994049	0.993514
191	0	0.346715	0.122003	0.173011	0.326674	0.224059	0.658975	0.582246	0.372772	0.14385	0.694551	0.721085	0.561119	0.427727	0.676372	0.705571	0.6221	0.456162	0.492067	0.420663	0.297841
192	0	0.0899435	0.0425737	0.0104976	0.00633277	0.0473379	0.181057	0.270184	0.0488769	0.0529039	0.122744	0.244544	0.023417	0.0487207	0.407757	0.216449	0.0436274	0.536028	0.381055	0.389638	0.0738647
193	0	0.142793	0.14987	0.112751	0.0665769	0.56346	0.78236	0.797288	0.628556	0.242204	0.590638	0.59986	0.247701	0.300375	0.584035	0.625222	0.409015	0.73295	0.712462	0.615375	0.426528
194	0	0.0692635	0.117039	0.0371145	0.00426656	0.42129	0.706534	0.580475	0.461092	0.0457367	0.230371	0.33468	0.214863	0.207386	0.743132	0.769766	0.561548	0.0477102	0.142247	0.28253	0.0898254
195	0	0.206405	0.104924	0.0429924	0.0131464	0.204357	0.5674	0.585983	0.394798	0.0164505	0.467143	0.44597	0.322058	0.234952	0.655264	0.807279	0.672139	0.200247	0.574074	0.624138	0.450982
196	0	0.273062	0.215517	0.131181	0.0324926	0.209618	0.771579	0.759871	0.545177	0.121768	0.695937	0.776217	0.421086	0.489108	0.75976	0.781223	0.431295	0.150555	0.314955	0.401513	0.27437
197	1	0.998277	0.990328	0.995644	0.999155	0.799504	0.971896	0.989036	0.993508	0.757226	0.996827	0.997448	0.99646	0.996143	0.995994	0.996653	0.997335	0.878543	0.911773	0.954935	0.952132
198	0	0.973444	0.58194	0.516687	0.158937	0.40223	0.274445	0.392928	0.207214	0.758891	0.54666	0.500215	0.229333	0.792665	0.785477	0.610696	0.478627	0.667718	0.595351	0.631814	0.444041
199	0	0.0612035	0.0533362	0.0553355	0.0367145	0.906331	0.975818	0.964958	0.962174	0.806116	0.85688	0.963717	0.925403	0.581749	0.980399	0.99575	0.991513	0.947471	0.819525	0.621793	0.347837
200	1	0.999445	0.998036	0.999213	0.999901	0.997991	0.997797	0.997727	0.997417	0.999317	0.999764	0.999667	0.999664	0.998781	0.99942	0.999433	0.999018	0.987602	0.95114	0.984528	0.987204
201	1	0.998738	0.995969	0.995549	0.998833	0.998128	0.998609	0.997669	0.99738	0.998194	0.997301	0.999056	0.99919	0.998866	0.996566	0.997637	0.996268	0.996736	0.985186	0.980286	0.968334
202	1	0.768776	0.772142	0.977325	0.985289	0.486293	0.949107	0.959317	0.955116	0.744271	0.980509	0.98687	0.988125	0.934061	0.994835	0.993884	0.991932	0.403568	0.527886	0.849503	0.84986
203	0	0.213471	0.126604	0.222331	0.117464	0.248865	0.646025	0.705793	0.728111	0.943263	0.85912	0.884373	0.928544	0.168808	0.720805	0.573118	0.588859	0.963621	0.814672	0.719212	0.80173
204	0	0.307142	0.279031	0.847596	0.552855	0.418721	0.798963	0.783934	0.522876	0.477654	0.84047	0.749466	0.565233	0.887969	0.921377	0.826113	0.552334	0.119094	0.172705	0.3911	0.354474
205	1	0.999805	0.999237	0.999519	0.999915	0.999228	0.999356	0.998824	0.998379	0.999612	0.999626	0.999479	0.999616	0.999432	0.999704	0.9996	0.999227	0.982729	0.966707	0.981614	0.985658
206	1	0.998622	0.9914	0.995634	0.998087	0.994591	0.994147	0.99365	0.974779	0.99755	0.999204	0.999103	0.998917	0.995794	0.99751	0.998148	0.996287	0.989482	0.972518	0.985686	0.981648
207	1	0.99984	0.998944	0.999465	0.999927	0.998743	0.99833	0.997702	0.995615	0.99976	0.999754	0.999634	0.99972	0.999239	0.999517	0.99932	0.999129	0.989189	0.984575	0.991257	0.989576
208	0	0.0830761	0.127049	0.330703	0.318978	0.735459	0.947164	0.982277	0.98757	0.267943	0.756033	0.830242	0.795544	0.270038	0.823176	0.962881	0.796238	0.724112	0.760085	0.793238	0.557927
209	0	0.42753	0.21244	0.0585659	0.0161154	0.841257	0.896905	0.750527	0.334637	0.506268	0.831264	0.775155	0.554196	0.50856	0.810694	0.781021	0.510479	0.602109	0.478101	0.746273	0.785501
210	0	0.996918	0.841007	0.931737	0.979064	0.914764	0.99167	0.990191	0.968102	0.995425	0.995605	0.996893	0.997376	0.991909	0.994899	0.995895	0.984867	0.995751	0.98753	0.987163	0.98443
211	0	0.650682	0.261786	0.153598	0.151398	0.458154	0.714476	0.50856	0.363163	0.172678	0.606218	0.46092	0.376213	0.243262	0.769105	0.607769	0.204865	0.492596	0.517861	0.547666	0.261037
212	0	0.222578	0.313792	0.176061	0.151621	0.715218	0.925339	0.948331	0.890336	0.986415	0.918725	0.843528	0.673998	0.369098	0.902999	0.86163	0.623871	0.938304	0.803238	0.830331	0.778892
213	0	0.729632	0.733671	0.556457	0.163133	0.328118	0.610586	0.532964	0.128122	0.068932	0.475826	0.508452	0.223865	0.696792	0.772315	0.598373	0.217862	0.580994	0.564389	0.720312	0.36204
214	0	0.0327154	0.0336347	0.031957	0.00482288	0.057506	0.360626	0.519344	0.317708	0.0422837	0.14348	0.281397	0.17111	0.0904298	0.410788	0.531895	0.360778	0.337646	0.186656	0.166801	0.131736
215	0	0.810612	0.249013	0.201637	0.0805717	0.895502	0.831149	0.565942	0.474254	0.749059	0.865176	0.470122	0.237456	0.951321	0.926214	0.664731	0.199864	0.683654	0.447016	0.63746	0.334862
216	1	0.998139	0.860448	0.981446	0.966072	0.741624	0.966015	0.974154	0.977854	0.914306	0.960047	0.968118	0.977707	0.995788	0.995915	0.990645	0.98135	0.980324	0.885135	0.898728	0.86458
217	0	0.0925358	0.0796117	0.0599027	0.0140187	0.218089	0.603636	0.431545	0.351073	0.0664088	0.63396	0.421349	0.432606	0.154484	0.36282	0.462303	0.308007	0.947806	0.781814	0.69113	0.453455
218	0	0.980819	0.897754	0.673282	0.517651	0.824235	0.947972	0.959142	0.679367	0.998714	0.940828	0.903584	0.592944	0.985693	0.949572	0.959244	0.902856	0.656311	0.703806	0.823728	0.789787
219	1	0.954987	0.886534	0.957057	0.94609	0.433212	0.955198	0.992893	0.992885	0.883498	0.995133	0.99435	0.993927	0.852032	0.985847	0.993006	0.991387	0.417126	0.373361	0.726847	0.813923
220	1	0.58453	0.18589	0.38287	0.176797	0.875705	0.806162	0.768612	0.37901	0.933982	0.900416	0.846139	0.494315	0.307827	0.783779	0.531024	0.285744	0.939674	0.882447	0.832959	0.450809
221	0	0.971675	0.851879	0.754902	0.584788	0.957628	0.944553	0.877754	0.794811	0.630034	0.927449	0.908305	0.83426	0.825098	0.922817	0.87266	0.698067	0.965397	0.939276	0.957238	0.86901
222	0	0.0486045	0.0485623	0.0303572	0.0119157	0.159421	0.590482	0.605136	0.406803	0.0641303	0.335224	0.506289	0.22513	0.103188	0.573198	0.680806	0.61918	0.0989058	0.167964	0.262548	0.170896
223	0	0.817088	0.546118	0.400944	0.0813063	0.601146	0.901191	0.672147	0.535605	0.829823	0.923119	0.673158	0.523937	0.591793	0.964535	0.834888	0.675075	0.646866	0.619098	0.794583	0.674557
224	0	0.245526	0.211111	0.35045	0.216393	0.617978	0.904555	0.733998	0.451009	0.760478	0.822619	0.609225	0.546725	0.599464	0.841177	0.760441	0.553329	0.416589	0.714131	0.833369	0.40043
225	1	0.99986	0.999535	0.998137	0.998826	0.992755	0.997212	0.994852	0.995358	0.997348	0.999043	0.9972	0.997718	0.999359	0.999502	0.99933	0.998885	0.993832	0.986023	0.988763	0.990851
226	0	0.0790695	0.111319	0.115306	0.0343441	0.263346	0.557568	0.322168	0.110078	0.0742531	0.255376	0.1634	0.0643455	0.389697	0.600889	0.535029	0.0472082	0.400899	0.380989	0.360184	0.0491584
227	0	0.0592576	0.121206	0.0689151	0.0209853	0.0951584	0.547132	0.41681	0.139413	0.0868645	0.215396	0.218279	0.106508	0.206656	0.458815	0.393246	0.114591	0.0855633	0.094676	0.106055	0.0115946
228	0	0.0661177	0.0878052	0.0446124	0.00506519	0.206852	0.609929	0.570747	0.618734	0.641576	0.770049	0.642956	0.449697	0.898495	0.964508	0.946169	0.700325	0.309259	0.459492	0.629909	0.593617
229	1	0.998887	0.996682	0.998847	0.999811	0.997731	0.997876	0.997437	0.997195	0.999477	0.999764	0.999714	0.999749	0.999318	0.999028	0.99896	0.999005	0.757521	0.812747	0.953135	0.982922
230	1	0.992827	0.987499	0.99368	0.995818	0.998532	0.996504	0.993524	0.989621	0.999554	0.999213	0.998584	0.997873	0.998478	0.998641	0.996631	0.994183	0.893318	0.851749	0.926087	0.894435
231	1	0.919867	0.143366	0.422085	0.936251	0.133084	0.397694	0.799125	0.535734	0.340738	0.667686	0.693309	0.551068	0.135674	0.669734	0.689877	0.552805	0.912982	0.662693	0.722752	0.371258
232	0	0.199225	0.0965314	0.160478	0.0820339	0.190701	0.488713	0.580963	0.460948	0.191004	0.729693	0.544993	0.447211	0.177093	0.638836	0.71037	0.655763	0.616372	0.648148	0.640491	0.584675
233	0	0.32106	0.367447	0.237084	0.0794067	0.511421	0.949997	0.92435	0.704423	0.128464	0.798031	0.799952	0.555993	0.438287	0.903475	0.871985	0.615075	0.649835	0.759324	0.769262	0.525512
234	0	0.05051	0.114397	0.118463	0.0150395	0.0931295	0.469993	0.542952	0.491698	0.113447	0.420343	0.353492	0.264065	0.132966	0.440064	0.622732	0.44716	0.263405	0.279262	0.250993	0.129659
235	0	0.13794	0.129459	0.140422	0.0481747	0.580767	0.432796	0.210167	0.0832012	0.535694	0.764877	0.467822	0.170953	0.331503	0.583291	0.382881	0.0844014	0.205851	0.384626	0.674217	0.496295
236	0	0.39115	0.256909	0.205026	0.071565	0.45901	0.673353	0.601906	0.383135	0.750404	0.864155	0.683703	0.543235	0.674667	0.926054	0.706338	0.496545	0.907923	0.722795	0.864861	0.838349
237	0	0.092484	0.339025	0.718173	0.656662	0.427269	0.843298	0.90365	0.95173	0.239669	0.88278	0.936518	0.924182	0.211093	0.916082	0.971972	0.98127	0.138694	0.164819	0.471701	0.785014
238	0	0.0734125	0.122064	0.0768802	0.0140188	0.231255	0.630924	0.400667	0.474519	0.0358694	0.232578	0.222788	0.206182	0.184251	0.588207	0.441787	0.349328	0.254817	0.425675	0.487042	0.222501
239	0	0.0408919	0.302374	0.667677	0.456993	0.062835	0.50057	0.617846	0.701922	0.173328	0.677794	0.784882	0.721731	0.117085	0.680431	0.844359	0.871328	0.50251	0.273379	0.39026	0.189885
240	0	0.347505	0.423807	0.17668	0.0315118	0.45556	0.784108	0.668448	0.486919	0.214853	0.636982	0.651745	0.480771	0.123692	0.642236	0.710347	0.405044	0.178977	0.56719	0.55482	0.293502
241	1	0.999843	0.99935	0.999418	0.999908	0.999796	0.999527	0.999008	0.999202	0.999775	0.999902	0.999783	0.999819	0.998769	0.999848	0.999518	0.998858	0.993098	0.981701	0.983465	0.970391
242	0	0.046967	0.0892541	0.104487	0.0375182	0.152076	0.548485	0.654925	0.467501	0.125282	0.418089	0.58456	0.380496	0.645043	0.732641	0.51506	0.370685	0.423506	0.352361	0.375117	0.16309
243	0	0.732193	0.415856	0.196604	0.111054	0.746613	0.937145	0.881048	0.643422	0.94688	0.92872	0.872796	0.80341	0.964096	0.915987	0.871538	0.744985	0.911247	0.817679	0.876778	0.744487
244	0	0.0479913	0.0308829	0.00493666	0.000627776	0.0236369	0.100962	0.144616	0.0396844	0.00360561	0.031432	0.0518617	0.03227	0.0222991	0.117014	0.184231	0.0598481	0.0681703	0.0948682	0.0981003	0.0383568
245	0	0.138839	0.0815247	0.105973	0.152014	0.323677	0.843202	0.627743	0.21441	0.243179	0.620477	0.616964	0.35182	0.423317	0.635895	0.776592	0.54506	0.17202	0.334304	0.542294	0.22436
246	1	0.999912	0.999836	0.999815	0.99999	0.998535	0.999416	0.999085	0.99842	0.999258	0.999398	0.999544	0.999687	0.99909	0.99958	0.999616	0.999359	0.996029	0.992185	0.995001	0.994563
247	0	0.142536	0.0495854	0.0972934	0.0310545	0.0293002	0.0730457	0.153497	0.0243559	0.0478024	0.0629326	0.124305	0.0320923	0.157396	0.335431	0.262715	0.0978924	0.0503421	0.163555	0.378355	0.0885863
248	0	0.245001	0.186811	0.254098	0.120623	0.25609	0.668697	0.599294	0.489179	0.385821	0.572236	0.479379	0.376864	0.208653	0.651482	0.602847	0.447419	0.308991	0.432721	0.402072	0.088425
249	0	0.0733848	0.0874392	0.0381613	0.00676005	0.348425	0.483545	0.36032	0.217019	0.0327976	0.263856	0.230858	0.143655	0.149839	0.693304	0.625628	0.315195	0.337176	0.274065	0.467714	0.247382
250	0	0.0909919	0.0804882	0.0625283	0.0164575	0.373081	0.343324	0.169674	0.0583928	0.104733	0.290049	0.304805	0.11919	0.209913	0.569857	0.518691	0.212467	0.183658	0.227216	0.555924	0.197702
251	0	0.116901	0.0899957	0.0312697	0.00341678	0.0552334	0.214182	0.292996	0.207299	0.0171931	0.12471	0.132248	0.0642628	0.0658818	0.233309	0.199936	0.0992793	0.487567	0.385753	0.234509	0.0893056
252	1	0.804358	0.48169	0.442889	0.281186	0.927187	0.977183	0.985593	0.981243	0.828558	0.993952	0.987352	0.98395	0.446723	0.982711	0.991581	0.966824	0.88924	0.813249	0.84199	0.827752
253	1	0.992352	0.929951	0.868266	0.789802	0.933695	0.971476	0.941046	0.972342	0.998186	0.991564	0.988949	0.9915	0.991287	0.991757	0.992898	0.987006	0.880984	0.891888	0.967143	0.981294
254	0	0.591361	0.205207	0.202331	0.0275314	0.56116	0.762269	0.743669	0.671706	0.550408	0.75046	0.573318	0.51852	0.73813	0.827921	0.741719	0.555035	0.869844	0.719053	0.651878	0.415761
255	0	0.0685078	0.0863209	0.0609015	0.0227395	0.227504	0.402171	0.399091	0.233702	0.0417899	0.216111	0.187009	0.108651	0.196433	0.602446	0.252529	0.0706711	0.194957	0.334271	0.394057	0.201373
256	0	0.194455	0.172439	0.288685	0.0487575	0.402703	0.747556	0.539845	0.507505	0.575641	0.583132	0.384986	0.265041	0.129602	0.845157	0.680564	0.232641	0.218674	0.561281	0.676615	0.477813
257	0	0.0782289	0.0575533	0.0603556	0.0139791	0.195707	0.470185	0.504319	0.361886	0.0248554	0.15645	0.228214	0.198505	0.140061	0.281712	0.369541	0.187505	0.628254	0.575741	0.352447	0.0841436
258	0	0.0979627	0.19911	0.269979	0.212241	0.440942	0.842622	0.721556	0.574654	0.10529	0.518412	0.381013	0.283136	0.407809	0.870109	0.621896	0.292608	0.130011	0.202539	0.38675	0.302451
259	0	0.708423	0.744453	0.40436	0.216592	0.675224	0.896049	0.834413	0.678189	0.90646	0.946646	0.907739	0.771823	0.868715	0.908876	0.853673	0.770336	0.970412	0.933184	0.936832	0.873236
260	0	0.161833	0.193431	0.248126	0.0816153	0.0953603	0.514906	0.545326	0.353918	0.0732484	0.348348	0.356144	0.13664	0.454029	0.579929	0.422826	0.22155	0.187219	0.331169	0.482536	0.230613
261	0	0.0423638	0.244572	0.523163	0.243868	0.188218	0.779907	0.853274	0.705715	0.114704	0.871196	0.935389	0.907486	0.268248	0.77011	0.894344	0.872468	0.317256	0.161268	0.397887	0.269362
262	1	0.986323	0.978031	0.989812	0.997372	0.869466	0.971789	0.990326	0.988392	0.750193	0.996639	0.995997	0.99639	0.984628	0.994145	0.996732	0.995629	0.746238	0.841512	0.940724	0.973678
263	0	0.197907	0.0958081	0.157171	0.0405902	0.184663	0.598685	0.293668	0.065513	0.102474	0.477957	0.347231	0.142338	0.651783	0.460781	0.513119	0.226016	0.142508	0.188197	0.125815	0.0919307
264	0	0.068276	0.0749827	0.1356	0.067225	0.196037	0.58041	0.6332	0.423996	0.138236	0.521608	0.53108	0.396335	0.10684	0.465789	0.590993	0.417315	0.238701	0.28327	0.297939	0.171016
265	0	0.824346	0.638096	0.284057	0.0612518	0.883366	0.969879	0.914257	0.74383	0.966181	0.917788	0.932237	0.882462	0.921922	0.942102	0.924241	0.852089	0.479707	0.707234	0.862763	0.749528
266	0	0.215733	0.376368	0.209712	0.0407031	0.30539	0.651453	0.524906	0.528217	0.0676976	0.278521	0.332869	0.17074	0.198494	0.638049	0.596657	0.306598	0.522405	0.623101	0.641975	0.535127
267	0	0.0519117	0.0279707	0.0162568	0.00227044	0.0847475	0.244787	0.236169	0.0773135	0.0341411	0.158393	0.230675	0.0647285	0.197095	0.265518	0.304148	0.1194	0.133668	0.131893	0.124727	0.0499711
268	0	0.125496	0.0510616	0.0253765	0.00966755	0.146644	0.298711	0.222912	0.17469	0.0107258	0.130603	0.168608	0.134505	0.0743881	0.183599	0.303274	0.113699	0.509614	0.314996	0.148174	0.0464714
269	1	0.999683	0.998426	0.996759	0.998527	0.98923	0.992474	0.991842	0.994403	0.993534	0.99614	0.99724	0.998265	0.991407	0.99803	0.998187	0.998112	0.996317	0.981273	0.975472	0.974332
270	0	0.64598	0.121933	0.0111856	0.00344318	0.0121645	0.0472561	0.265795	0.024875	0.0149819	0.0255464	0.106907	0.0163683	0.121478	0.37034	0.326168	0.0543293	0.518998	0.480444	0.332838	0.0363538
271	0	0.0462903	0.0945962	0.0744471	0.0989282	0.317786	0.539776	0.617585	0.516127	0.0908974	0.506731	0.622295	0.466529	0.0268764	0.13162	0.505199	0.405773	0.588992	0.637543	0.486465	0.087808
272	0	0.0622939	0.0615428	0.0320912	0.00862521	0.260531	0.49286	0.608687	0.438054	0.0306136	0.206239	0.44535	0.265485	0.0692694	0.260394	0.507254	0.373541	0.653935	0.445898	0.390556	0.234041
273	0	0.0546106	0.236924	0.305337	0.150484	0.0651439	0.462325	0.364957	0.240863	0.0414969	0.306944	0.42774	0.338251	0.0770997	0.566387	0.445426	0.244368	0.205882	0.37201	0.549795	0.109958
274	0	0.477656	0.268897	0.19044	0.166831	0.494648	0.893283	0.813552	0.761961	0.678355	0.878249	0.688544	0.550849	0.769319	0.855549	0.793992	0.707134	0.990691	0.893797	0.759278	0.587005
275	0	0.581454	0.227686	0.18145	0.0181647	0.591102	0.943564	0.92207	0.865986	0.685494	0.950168	0.894259	0.810597	0.657503	0.895547	0.901987	0.808735	0.588386	0.791669	0.852415	0.849621
276	1	0.996621	0.999453	0.999869	0.999982	0.998158	0.998255	0.997539	0.997328	0.998218	0.999508	0.999259	0.999603	0.999408	0.999353	0.999087	0.999204	0.996372	0.970861	0.972672	0.966793
277	0	0.0617321	0.0458196	0.011409	0.00131833	0.0402251	0.202755	0.28703	0.0964379	0.0303168	0.160038	0.153592	0.103888	0.104567	0.259521	0.269185	0.109698	0.148685	0.251481	0.22686	0.0789039
278	0	0.450329	0.126685	0.0793214	0.0189034	0.269443	0.469009	0.295307	0.11519	0.30212	0.582972	0.335146	0.125527	0.386838	0.524241	0.525615	0.383218	0.830656	0.537387	0.554237	0.378798
279	1	0.708746	0.849154	0.961806	0.951787	0.986366	0.991031	0.994764	0.992303	0.994942	0.998685	0.998207	0.997967	0.99294	0.997276	0.997152	0.995772	0.298531	0.665266	0.94113	0.957858
280	0	0.0961943	0.115845	0.117526	0.0282839	0.193641	0.62474	0.363636	0.187013	0.0513794	0.278156	0.179404	0.111316	0.06367	0.308688	0.160019	0.0352752	0.188613	0.265087	0.361216	0.246238
281	0	0.400259	0.275499	0.31069	0.224053	0.598779	0.89445	0.769964	0.560862	0.155588	0.556595	0.457639	0.210659	0.605559	0.936378	0.810964	0.403411	0.315955	0.44376	0.628749	0.323114
282	0	0.0417118	0.0368428	0.0134342	0.00403081	0.0211256	0.110291	0.191514	0.0367244	0.00762494	0.0542094	0.0871531	0.0156446	0.0497218	0.123521	0.165145	0.047144	0.0586898	0.198966	0.0944306	0.0202295
283	1	0.164042	0.609105	0.855963	0.93721	0.461058	0.845813	0.914731	0.896707	0.865275	0.977416	0.976422	0.9625	0.589131	0.905877	0.881812	0.868529	0.0827973	0.214544	0.534387	0.405779
284	0	0.209871	0.134588	0.202911	0.0882539	0.287672	0.626375	0.449937	0.257255	0.0545916	0.127319	0.133218	0.0800706	0.469586	0.31554	0.218455	0.119647	0.945205	0.776636	0.610308	0.314699
285	0	0.586685	0.169102	0.328124	0.22021	0.684753	0.920883	0.790699	0.677499	0.622591	0.934352	0.742756	0.598053	0.588026	0.969694	0.874457	0.548762	0.568812	0.478185	0.583099	0.352303
286	0	0.800116	0.720004	0.678864	0.81059	0.963049	0.987966	0.961063	0.921027	0.956943	0.977792	0.928642	0.864271	0.992977	0.986942	0.960437	0.916327	0.920593	0.934899	0.964041	0.958378
287	0	0.0545007	0.0840914	0.0405933	0.00501515	0.0726927	0.29439	0.203106	0.122808	0.0503635	0.245983	0.121687	0.0563733	0.295226	0.444731	0.445436	0.0987122	0.286779	0.346413	0.391164	0.0787222
288	1	0.999812	0.999112	0.99884	0.999541	0.973876	0.994113	0.992387	0.99349	0.989656	0.997405	0.996635	0.998362	0.999299	0.999417	0.999155	0.9982	0.835147	0.781124	0.894802	0.955306
289	1	0.982885	0.809763	0.732882	0.712881	0.994135	0.984246	0.983132	0.914524	0.999157	0.960701	0.980514	0.939424	0.989512	0.996717	0.99151	0.94827	0.994923	0.968015	0.946892	0.77793
290	0	0.371491	0.372241	0.298732	0.0856492	0.829035	0.949096	0.787401	0.54082	0.68804	0.925243	0.628247	0.408385	0.977362	0.986663	0.918963	0.560182	0.630928	0.817294	0.874364	0.60514
291	0	0.830452	0.556752	0.307096	0.105624	0.647375	0.928645	0.858476	0.76559	0.777016	0.927834	0.818929	0.563973	0.787633	0.913114	0.830818	0.729533	0.971658	0.928571	0.891588	0.804841
292	0	0.0474956	0.201962	0.169994	0.173777	0.0140264	0.11975	0.168674	0.0510711	0.0351834	0.205445	0.183978	0.0871368	0.280877	0.729021	0.551964	0.204187	0.112478	0.163773	0.233508	0.128735
293	1	0.99985	0.998999	0.999398	0.999804	0.999442	0.999737	0.999389	0.999279	0.99939	0.999884	0.999735	0.999806	0.999588	0.999864	0.999844	0.999613	0.998626	0.996078	0.99322	0.991874
294	0	0.0720221	0.0867851	0.0606554	0.00665738	0.186441	0.272981	0.267048	0.216933	0.107951	0.391246	0.436299	0.299754	0.253173	0.573032	0.510334	0.230247	0.163713	0.374917	0.419832	0.113857
295	1	0.903808	0.867265	0.907259	0.929243	0.780921	0.973683	0.982303	0.95001	0.992027	0.990934	0.9934	0.989971	0.963953	0.984776	0.992811	0.965857	0.882345	0.872585	0.825683	0.510904
296	0	0.0311527	0.0994272	0.278948	0.152457	0.140552	0.544485	0.523607	0.484079	0.0880785	0.789041	0.939604	0.936321	0.0924437	0.727722	0.874723	0.861938	0.0162417	0.047888	0.0949607	0.0936915
297	1	0.987792	0.954922	0.995532	0.994804	0.784369	0.972661	0.974911	0.955149	0.971072	0.986168	0.995828	0.99587	0.916908	0.983864	0.976922	0.934134	0.993968	0.978831	0.979564	0.958987
298	0	0.356945	0.337771	0.209855	0.102484	0.272555	0.808518	0.768723	0.6645	0.100268	0.498118	0.429354	0.25183	0.226999	0.759212	0.707385	0.470348	0.647527	0.625276	0.720801	0.594239
299	0	0.0439656	0.116745	0.138774	0.225648	0.252477	0.684797	0.668	0.733988	0.225678	0.881798	0.756257	0.792181	0.348629	0.833852	0.873796	0.840873	0.439142	0.466607	0.527775	0.237295
300	0	0.588097	0.113158	0.0804906	0.0261496	0.2277	0.641583	0.784496	0.697142	0.162977	0.761733	0.713933	0.542516	0.395861	0.739602	0.757995	0.639315	0.716497	0.741512	0.660181	0.409024
301	1	0.997367	0.963792	0.976759	0.993394	0.997401	0.997915	0.996745	0.993739	0.990596	0.998265	0.998496	0.998665	0.998437	0.993099	0.990355	0.964827	0.963378	0.949068	0.946164	0.897821
302	0	0.0777683	0.159432	0.280919	0.17688	0.504386	0.906483	0.638795	0.523089	0.523669	0.847098	0.590081	0.463924	0.61313	0.85941	0.851765	0.596019	0.725699	0.637479	0.81951	0.534201
303	0	0.565982	0.411435	0.0500687	0.036389	0.697807	0.762376	0.600055	0.28199	0.819054	0.829712	0.68227	0.522	0.935849	0.83022	0.676525	0.353755	0.244936	0.478	0.591714	0.305867
304	0	0.357867	0.12502	0.217671	0.165896	0.458294	0.756115	0.499626	0.30992	0.195041	0.565584	0.402226	0.23832	0.556288	0.520751	0.352808	0.177216	0.42488	0.532298	0.581526	0.293929
305	0	0.298749	0.236786	0.1307	0.0166093	0.279256	0.445294	0.275005	0.199016	0.134509	0.259549	0.223287	0.13848	0.526453	0.519949	0.350508	0.160445	0.368236	0.419814	0.486907	0.284084
306	0	0.107906	0.194437	0.0895183	0.0269001	0.38603	0.719111	0.697236	0.419276	0.236742	0.647278	0.725197	0.452331	0.216131	0.653281	0.664127	0.470888	0.576696	0.556962	0.584874	0.542408
307	0	0.25923	0.133367	0.204058	0.0852336	0.875566	0.93512	0.753447	0.514323	0.540875	0.843953	0.675754	0.353831	0.568637	0.861032	0.931502	0.554919	0.555115	0.638552	0.752541	0.642118
308	0	0.0653846	0.223064	0.324547	0.0291506	0.384476	0.681458	0.425821	0.471953	0.288086	0.675906	0.482684	0.406075	0.808165	0.866417	0.829395	0.707278	0.564252	0.565373	0.748979	0.582337
309	0	0.0596242	0.0775424	0.0643631	0.00836834	0.172945	0.439762	0.418239	0.189176	0.011947	0.0808807	0.228077	0.0962638	0.0962459	0.23394	0.399518	0.174939	0.0464755	0.213863	0.406065	0.23916
310	0	0.121857	0.0153905	0.00666936	0.00314287	0.078535	0.19769	0.277613	0.101866	0.133082	0.220506	0.291288	0.0196277	0.0778435	0.345301	0.243443	0.098606	0.41998	0.714214	0.801841	0.407015
311	0	0.0441386	0.0631815	0.04776	0.00939164	0.102895	0.411006	0.290328	0.192783	0.0715449	0.298991	0.225449	0.102655	0.0383124	0.347391	0.303457	0.0900475	0.290593	0.430401	0.50958	0.206404
312	0	0.832772	0.611412	0.253873	0.147945	0.94603	0.95458	0.936028	0.786424	0.76716	0.954166	0.912323	0.771305	0.807472	0.90325	0.861871	0.55188	0.75805	0.773642	0.832166	0.472034
313	0	0.0407226	0.0693734	0.0705201	0.0235502	0.0651048	0.19869	0.186569	0.0733643	0.0692433	0.272123	0.229249	0.172908	0.223185	0.317988	0.33515	0.156386	0.322504	0.371276	0.428819	0.178627
314	0	0.0942645	0.101913	0.0865086	0.0368961	0.2048	0.372135	0.154576	0.0779139	0.0494005	0.238685	0.171408	0.0931997	0.0801957	0.284384	0.245464	0.0831142	0.127954	0.287865	0.510339	0.156595
315	1	0.997812	0.983463	0.931967	0.975011	0.988841	0.983943	0.992118	0.993028	0.99956	0.999236	0.998177	0.99774	0.99908	0.996608	0.996529	0.993321	0.993727	0.9779	0.974294	0.973321
316	0	0.0249476	0.0273944	0.00343642	0.000487441	0.0272699	0.101122	0.23741	0.0680453	0.00702367	0.0536451	0.0866215	0.0302529	0.0269529	0.101456	0.190133	0.0565295	0.0440156	0.157572	0.0835728	0.0131054
317	1	0.891831	0.951896	0.993853	0.99774	0.280591	0.83397	0.955307	0.972616	0.45379	0.953402	0.986173	0.985075	0.721726	0.977227	0.995323	0.99653	0.185211	0.186273	0.63394	0.571417
318	0	0.0605809	0.15508	0.125657	0.0274162	0.494032	0.742991	0.538313	0.369	0.238514	0.610142	0.537213	0.336577	0.16318	0.562432	0.303413	0.0539039	0.224477	0.390523	0.382212	0.115807
319	0	0.133249	0.171908	0.144769	0.0762073	0.265681	0.724411	0.569846	0.487634	0.148338	0.656971	0.584753	0.442255	0.600604	0.741575	0.738106	0.576557	0.299275	0.363225	0.555482	0.360663
320	0	0.0608557	0.0551205	0.0643393	0.0945211	0.0601991	0.212965	0.105026	0.0243036	0.0665517	0.282549	0.182982	0.0898951	0.201323	0.274407	0.162343	0.0378629	0.391802	0.322069	0.258806	0.114969
321	0	0.113666	0.131986	0.114763	0.0135263	0.338152	0.742238	0.505942	0.245359	0.098073	0.432836	0.330084	0.131664	0.236306	0.809029	0.716979	0.356373	0.518397	0.509451	0.486423	0.170507
322	0	0.0330435	0.176493	0.317728	0.467188	0.0403315	0.333903	0.416213	0.450857	0.0183845	0.280169	0.81943	0.765703	0.0126773	0.2915	0.688952	0.815233	0.135942	0.0792614	0.151495	0.0735653
323	0	0.896628	0.603457	0.342713	0.0912329	0.959764	0.976851	0.934219	0.843828	0.804608	0.947285	0.895392	0.718852	0.977935	0.942245	0.903345	0.719214	0.952501	0.88546	0.886211	0.796819
324	0	0.16409	0.101262	0.0836038	0.035953	0.300814	0.612329	0.567085	0.460843	0.0634711	0.50595	0.390059	0.355752	0.330473	0.53948	0.558066	0.399808	0.844958	0.70313	0.707474	0.596252
325	0	0.0334695	0.0959406	0.0529749	0.1653	0.070909	0.408476	0.487408	0.446653	0.0148793	0.369867	0.464599	0.513396	0.00966002	0.39403	0.553834	0.368696	0.466525	0.337994	0.393498	0.117152
326	0	0.231506	0.162399	0.125895	0.0156659	0.266591	0.666666	0.684478	0.4997	0.179692	0.336179	0.351473	0.162489	0.150576	0.469374	0.502323	0.411636	0.892571	0.709716	0.653439	0.398508
327	0	0.213576	0.30882	0.420857	0.547778	0.660394	0.882754	0.777897	0.661626	0.660236	0.934183	0.839597	0.64517	0.843974	0.97194	0.961021	0.805498	0.575831	0.680247	0.843647	0.789853
328	0	0.0604805	0.104201	0.0911559	0.0119772	0.0724594	0.372248	0.139747	0.0623587	0.0413821	0.161991	0.112288	0.0644189	0.12521	0.391695	0.258074	0.107297	0.166135	0.29292	0.421629	0.11101
329	0	0.664365	0.424617	0.338862	0.256791	0.493827	0.82638	0.753907	0.615526	0.273992	0.666557	0.341963	0.220031	0.780449	0.912267	0.750094	0.345372	0.497124	0.521189	0.798829	0.630791
330	1	0.723718	0.367745	0.47612	0.510699	0.609945	0.834178	0.722486	0.34382	0.868258	0.905443	0.934332	0.820715	0.962505	0.933958	0.985199	0.92716	0.309604	0.293659	0.415844	0.269102
331	0	0.509861	0.404281	0.438015	0.176622	0.792329	0.956418	0.906214	0.82994	0.831574	0.950897	0.935505	0.836415	0.721218	0.930577	0.909331	0.853714	0.885603	0.827679	0.820388	0.795436
332	0	0.143941	0.0345621	0.00405063	0.00211192	0.0145315	0.0428903	0.116589	0.0341798	0.119648	0.0387981	0.0985211	0.0228432	0.0340696	0.157162	0.174315	0.0310279	0.408986	0.471907	0.581492	0.0963723
333	0	0.165086	0.340739	0.400838	0.209596	0.633064	0.939105	0.916434	0.590555	0.751244	0.953557	0.83156	0.701855	0.95607	0.956895	0.953241	0.643433	0.665096	0.694318	0.830171	0.579399
334	0	0.105789	0.181437	0.133341	0.0393904	0.328008	0.587376	0.321033	0.295876	0.198558	0.415613	0.344693	0.168007	0.172005	0.63305	0.453337	0.164618	0.778586	0.743442	0.751134	0.431551
335	0	0.235192	0.168216	0.166928	0.0429955	0.449648	0.854757	0.711151	0.539089	0.0459412	0.526232	0.492485	0.331328	0.338918	0.683107	0.672122	0.524056	0.553854	0.443359	0.531377	0.205895
336	0	0.16376	0.230744	0.155227	0.0345532	0.367636	0.596384	0.29542	0.18242	0.0542221	0.132677	0.0735706	0.0341648	0.0731467	0.520975	0.520516	0.15164	0.0649929	0.248778	0.345638	0.113674
337	1	0.999736	0.998697	0.997125	0.998209	0.999357	0.997812	0.996227	0.997081	0.999862	0.999604	0.999327	0.998848	0.998827	0.997438	0.998708	0.998259	0.99576	0.981797	0.983208	0.980949
338	0	0.0975639	0.0604416	0.0476313	0.00706377	0.167173	0.42925	0.501328	0.319367	0.0871202	0.417195	0.444089	0.299729	0.28606	0.426621	0.458988	0.238235	0.204851	0.285608	0.42204	0.31255
339	0	0.0601587	0.132606	0.0698363	0.0143897	0.0284509	0.103677	0.181734	0.0496069	0.0242017	0.0965955	0.114658	0.0169777	0.0193764	0.170907	0.0600209	0.0275535	0.441509	0.302166	0.147354	0.0149437
340	0	0.336298	0.100562	0.0523329	0.0169578	0.541119	0.815794	0.740626	0.583579	0.774136	0.819327	0.81722	0.688841	0.951147	0.89686	0.865147	0.662742	0.404281	0.388561	0.448947	0.375022
341	0	0.0566973	0.0526699	0.031808	0.00598224	0.236651	0.61376	0.668174	0.405059	0.0247406	0.296415	0.313182	0.194361	0.210044	0.437523	0.453066	0.188372	0.241411	0.551612	0.501375	0.29161
342	0	0.353268	0.529661	0.0451833	0.013698	0.396968	0.812823	0.771712	0.568124	0.871667	0.942702	0.870944	0.692523	0.70138	0.837058	0.828511	0.490198	0.523232	0.728465	0.816128	0.638196
343	1	0.600749	0.414095	0.688025	0.592164	0.257925	0.86754	0.891955	0.878472	0.338263	0.826978	0.845696	0.840699	0.576379	0.943426	0.945561	0.910018	0.992081	0.958503	0.914082	0.835314
344	0	0.0228407	0.0117413	0.00136403	0.000335851	0.0043204	0.0154442	0.0274681	0.00205379	0.00225597	0.00302063	0.0200316	0.00207376	0.0198341	0.0472385	0.0291009	0.00343556	0.490933	0.462945	0.422092	0.0268181
345	1	0.189883	0.847753	0.962326	0.963736	0.424805	0.892879	0.956894	0.945096	0.780472	0.934987	0.987908	0.99261	0.954621	0.981445	0.990028	0.986576	0.385908	0.421081	0.654426	0.586412
346	0	0.209758	0.188095	0.0842821	0.0435817	0.354738	0.760836	0.760164	0.622924	0.654162	0.7568	0.699308	0.473967	0.211666	0.664932	0.708619	0.543308	0.982314	0.85151	0.833184	0.583184
347	0	0.453407	0.382899	0.399384	0.166491	0.760598	0.88934	0.609331	0.516674	0.382642	0.840558	0.742647	0.637301	0.541665	0.87277	0.752539	0.517178	0.320104	0.466597	0.727027	0.527129
348	0	0.129883	0.389847	0.592698	0.169032	0.544704	0.951136	0.977788	0.957206	0.294272	0.694594	0.726323	0.495071	0.687969	0.970746	0.972286	0.933679	0.582594	0.560064	0.765611	0.760294
349	0	0.282705	0.16483	0.0879742	0.0526394	0.707771	0.832448	0.824938	0.563441	0.478174	0.797656	0.679156	0.442807	0.667821	0.896805	0.817666	0.515604	0.527986	0.576828	0.667682	0.578492
350	0	0.211247	0.0828497	0.02462	0.00485841	0.313009	0.709382	0.68559	0.370178	0.398462	0.64987	0.739218	0.427529	0.705673	0.621145	0.674756	0.500221	0.760072	0.719803	0.743826	0.552006
351	0	0.080292	0.0644435	0.0428568	0.00889821	0.0140294	0.252469	0.342569	0.0530554	0.0280901	0.12657	0.426206	0.0793664	0.0693254	0.507728	0.51969	0.255157	0.221422	0.187257	0.350907	0.094764
352	0	0.0666062	0.115486	0.194354	0.017468	0.117875	0.482614	0.422986	0.295205	0.0597124	0.151648	0.222022	0.116543	0.087646	0.524825	0.546908	0.39576	0.20652	0.276228	0.397306	0.140357
353	0	0.0605047	0.082204	0.0414503	0.0114882	0.211635	0.695494	0.705716	0.428294	0.0534449	0.237297	0.435022	0.167882	0.145783	0.533742	0.59602	0.264551	0.213882	0.122293	0.261073	0.136321
354	1	0.993166	0.947939	0.962115	0.97071	0.968061	0.96905	0.989279	0.969864	0.996548	0.994857	0.997379	0.989658	0.982742	0.987576	0.980036	0.953756	0.986833	0.97666	0.982818	0.975842
355	0	0.0922241	0.303011	0.718834	0.6609	0.510847	0.931583	0.929104	0.800106	0.618156	0.966904	0.97356	0.962973	0.724802	0.974629	0.987053	0.988209	0.126401	0.200781	0.47977	0.527036
356	0	0.222466	0.129459	0.153568	0.0637741	0.203696	0.811727	0.842894	0.706295	0.0751156	0.359547	0.483939	0.317346	0.728866	0.706336	0.689225	0.429218	0.584334	0.387116	0.384981	0.160921
357	0	0.139682	0.124693	0.177442	0.00969602	0.486854	0.767495	0.501711	0.176097	0.494413	0.625932	0.542675	0.245105	0.26128	0.568655	0.500816	0.126799	0.271528	0.389583	0.556929	0.315033
358	1	0.787053	0.858388	0.982491	0.951827	0.618363	0.871289	0.871791	0.439242	0.667622	0.703049	0.69582	0.359711	0.854887	0.9545	0.797502	0.413349	0.978509	0.893306	0.801695	0.432328
359	0	0.0750914	0.0978166	0.0387179	0.00520533	0.509786	0.830158	0.753034	0.676572	0.0419433	0.252777	0.370895	0.329954	0.608357	0.840582	0.731927	0.451912	0.422306	0.46904	0.629923	0.380319
360	0	0.073234	0.0780006	0.0218953	0.00379106	0.185276	0.375615	0.0985127	0.0303669	0.146375	0.31795	0.203964	0.0568663	0.274368	0.620343	0.403263	0.101231	0.214955	0.31942	0.457694	0.0885976
361	0	0.44436	0.597452	0.20033	0.236787	0.148964	0.482227	0.640747	0.356333	0.128707	0.471093	0.43176	0.323039	0.447953	0.765065	0.822158	0.683771	0.553517	0.688926	0.761008	0.338006
362	0	0.0417835	0.0961442	0.0433727	0.00156098	0.282245	0.558906	0.361735	0.20514	0.147374	0.553741	0.326678	0.187404	0.501007	0.616016	0.543763	0.281164	0.108975	0.231601	0.40116	0.377864
363	0	0.681455	0.117915	0.0540937	0.00654664	0.323734	0.817342	0.777002	0.60819	0.39706	0.748534	0.680333	0.42414	0.675171	0.90365	0.831968	0.715481	0.592721	0.686681	0.790246	0.659756
364	0	0.142	0.068536	0.0547505	0.0124467	0.0578281	0.26925	0.435469	0.221362	0.29	0.361397	0.268461	0.162902	0.31488	0.251326	0.296859	0.165714	0.978225	0.718855	0.420867	0.205398
365	0	0.198113	0.210449	0.0651039	0.00315074	0.564913	0.843577	0.788346	0.591288	0.474569	0.89009	0.767546	0.585581	0.64309	0.822422	0.760546	0.632723	0.480096	0.65066	0.64794	0.501812
366	0	0.111712	0.119615	0.181965	0.0689979	0.365203	0.775538	0.800925	0.733515	0.108581	0.619218	0.574707	0.43565	0.222433	0.579496	0.676784	0.493383	0.426562	0.486466	0.538839	0.408226
367	0	0.905326	0.648686	0.495539	0.3131	0.643087	0.990453	0.995428	0.995625	0.82161	0.993381	0.98868	0.975901	0.96171	0.979253	0.988437	0.962071	0.990229	0.973475	0.968141	0.888171
368	0	0.0690099	0.0858472	0.0731236	0.03343	0.436981	0.690606	0.587973	0.537237	0.3011	0.526803	0.481574	0.309177	0.498857	0.493075	0.614227	0.48823	0.843051	0.590135	0.511932	0.413927
369	0	0.0811503	0.0837689	0.0885212	0.0297875	0.388189	0.755226	0.632342	0.368636	0.31478	0.516014	0.411581	0.241462	0.820057	0.804655	0.682037	0.409537	0.716212	0.487981	0.6286	0.307534
370	0	0.345454	0.0281061	0.00741017	0.00380674	0.0261089	0.0501589	0.0768839	0.014799	0.0381308	0.0313974	0.0362947	0.00381447	0.0636782	0.280338	0.151477	0.0366415	0.244201	0.361009	0.251058	0.0409103
371	0	0.194941	0.172839	0.0931714	0.143319	0.489702	0.920021	0.829822	0.655382	0.293163	0.750525	0.623425	0.473993	0.913503	0.836844	0.65991	0.415722	0.601985	0.60871	0.756154	0.679897
372	0	0.67965	0.611073	0.236272	0.216539	0.93874	0.947478	0.802637	0.669253	0.910487	0.950942	0.892098	0.685782	0.875769	0.968794	0.907959	0.627707	0.522512	0.384618	0.696815	0.698359
373	0	0.0426531	0.0830961	0.0291732	0.00554456	0.254977	0.64527	0.418221	0.194799	0.0379547	0.242637	0.171798	0.0994607	0.133749	0.454281	0.310254	0.058974	0.122869	0.198822	0.182836	0.0729329
374	0	0.0424385	0.169169	0.466951	0.70568	0.119	0.437176	0.564286	0.359705	0.129573	0.590923	0.840315	0.683385	0.0899794	0.621928	0.801061	0.62279	0.253174	0.118023	0.266232	0.287638
375	0	0.223698	0.14918	0.154194	0.0322361	0.457046	0.708984	0.632069	0.612503	0.214977	0.833112	0.686675	0.59235	0.307327	0.861026	0.881453	0.798192	0.946366	0.839046	0.866713	0.86413
376	0	0.0417253	0.0628964	0.0258618	0.0129585	0.0450882	0.250817	0.245493	0.115358	0.00445395	0.0358781	0.0753373	0.0403196	0.0809216	0.327593	0.368297	0.130745	0.0643393	0.144031	0.214969	0.0688663
377	0	0.136783	0.0710954	0.0322418	0.00361074	0.591454	0.903408	0.781906	0.48253	0.252372	0.700573	0.552424	0.487703	0.200815	0.589259	0.606918	0.353397	0.365261	0.289228	0.6115	0.383815
378	1	0.999842	0.999538	0.996752	0.998175	0.999421	0.998553	0.993805	0.997027	0.999702	0.99963	0.999446	0.999632	0.999578	0.999079	0.999204	0.999189	0.995954	0.989467	0.990074	0.99047
379	1	0.994569	0.715683	0.835959	0.413991	0.839896	0.830033	0.744429	0.834427	0.619582	0.784558	0.864923	0.786434	0.976112	0.983844	0.993199	0.992782	0.945214	0.819901	0.888776	0.813546
380	0	0.126015	0.147918	0.0728438	0.0240899	0.805678	0.708275	0.49527	0.210091	0.123914	0.445477	0.310949	0.207039	0.84894	0.754833	0.624251	0.265314	0.16059	0.248019	0.412773	0.341209
381	0	0.102754	0.145022	0.164101	0.14132	0.806231	0.981976	0.976202	0.98741	0.254908	0.934069	0.987891	0.994337	0.502078	0.80726	0.888662	0.752267	0.56171	0.730229	0.668826	0.31522
382	0	0.251495	0.0097771	0.00113689	0.000474824	0.0557255	0.0720031	0.172569	0.0175655	0.175243	0.0704119	0.251207	0.0269147	0.0252798	0.102394	0.0778095	0.0377092	0.877264	0.704964	0.754295	0.585298
383	0	0.147151	0.126401	0.168429	0.0330336	0.363636	0.704471	0.596366	0.383873	0.125992	0.646989	0.764486	0.610871	0.545848	0.664066	0.818359	0.812129	0.2878	0.322341	0.399909	0.549092
384	1	0.999435	0.998711	0.995258	0.998137	0.996199	0.997891	0.996922	0.996247	0.998755	0.998733	0.998386	0.997981	0.99708	0.999306	0.999036	0.998487	0.994833	0.968448	0.979474	0.975716
385	1	0.999446	0.995149	0.997886	0.999337	0.989912	0.994207	0.993368	0.990424	0.992027	0.99812	0.996947	0.991642	0.997083	0.99835	0.997652	0.995361	0.971248	0.949201	0.954117	0.928652
386	0	0.130761	0.162696	0.124856	0.0793186	0.150072	0.542436	0.429982	0.354279	0.390379	0.632701	0.427401	0.23879	0.292219	0.747077	0.559289	0.234921	0.424829	0.25477	0.399781	0.2216
387	1	0.999535	0.998536	0.998065	0.999609	0.975537	0.990116	0.99307	0.994394	0.996783	0.997178	0.997971	0.998791	0.998642	0.999014	0.998616	0.997744	0.978081	0.91732	0.917656	0.945556
388	0	0.131439	0.16733	0.203995	0.126597	0.0260977	0.339448	0.1848	0.0980519	0.0907384	0.233179	0.177375	0.117386	0.0539006	0.420127	0.303646	0.091403	0.270761	0.460474	0.630879	0.278962
389	0	0.19976	0.328702	0.367173	0.259677	0.455849	0.793568	0.608674	0.47962	0.615731	0.890095	0.686742	0.523594	0.291596	0.81	0.679708	0.448126	0.25098	0.326617	0.594747	0.327413
390	0	0.056545	0.0822961	0.0826258	0.0281694	0.0259814	0.332169	0.312392	0.139098	0.041698	0.163298	0.153729	0.0994334	0.283274	0.56219	0.405911	0.122746	0.109666	0.211296	0.38001	0.131179
391	1	0.999602	0.997433	0.998813	0.999895	0.99195	0.998174	0.998264	0.997908	0.997597	0.999642	0.999575	0.999542	0.99908	0.999562	0.999449	0.999203	0.906819	0.921199	0.982443	0.984025
392	1	0.999347	0.998361	0.999555	0.999927	0.952015	0.996776	0.997602	0.997083	0.997353	0.999325	0.99928	0.999099	0.999354	0.999613	0.999166	0.998994	0.896028	0.903533	0.979749	0.976201
393	0	0.079391	0.108557	0.0779368	0.0183327	0.222831	0.411593	0.493726	0.390646	0.132768	0.676004	0.71385	0.540601	0.388249	0.630678	0.679563	0.464151	0.555079	0.482999	0.475237	0.29676
394	0	0.522324	0.326504	0.244858	0.243006	0.53543	0.936541	0.924515	0.80278	0.866827	0.96161	0.866285	0.653076	0.624701	0.913344	0.886672	0.79538	0.98103	0.930362	0.910252	0.740737
395	0	0.0269481	0.0331925	0.0219535	0.00439188	0.0322881	0.17281	0.267805	0.0905433	0.0100225	0.0707689	0.156681	0.0833434	0.0387668	0.159215	0.241594	0.112078	0.0508176	0.107515	0.15611	0.082306
396	0	0.219212	0.180737	0.155919	0.0293514	0.345828	0.731028	0.7418	0.60051	0.113139	0.562461	0.56643	0.434234	0.525853	0.773438	0.771891	0.570316	0.817856	0.647762	0.638503	0.453766
397	1	0.675654	0.931471	0.980734	0.9885	0.772008	0.988991	0.994363	0.994103	0.991892	0.99817	0.998675	0.998822	0.988026	0.996418	0.998277	0.998285	0.91049	0.927009	0.9765	0.982014
398	0	0.375948	0.265311	0.424957	0.301433	0.65616	0.845486	0.525253	0.402982	0.676531	0.657919	0.46389	0.267854	0.875582	0.933346	0.763276	0.391936	0.26305	0.644515	0.695232	0.322782
399	0	0.121277	0.0957077	0.134609	0.0396973	0.136185	0.221248	0.241613	0.108807	0.022518	0.285326	0.406775	0.222484	0.394687	0.605581	0.634711	0.370257	0.194769	0.240507	0.306463	0.113185
400	1	0.997483	0.964272	0.972424	0.975682	0.988148	0.995271	0.995683	0.994626	0.989808	0.998655	0.998703	0.99855	0.997442	0.998053	0.998049	0.996969	0.979194	0.980324	0.990563	0.990126
401	1	0.998521	0.99438	0.996508	0.999184	0.986585	0.994875	0.996933	0.996907	0.997257	0.997688	0.999045	0.999034	0.995151	0.997125	0.998272	0.997227	0.865736	0.736476	0.808837	0.912521
402	1	0.998162	0.973107	0.988342	0.999106	0.764461	0.969315	0.984834	0.970779	0.978542	0.994869	0.996741	0.995706	0.987227	0.994789	0.995771	0.994271	0.773699	0.767825	0.93776	0.946908
403	1	0.993507	0.981658	0.99535	0.995538	0.928467	0.995377	0.995442	0.995675	0.998148	0.998867	0.998381	0.998102	0.997151	0.998043	0.997578	0.997378	0.795198	0.909783	0.973152	0.979544
404	0	0.341983	0.186969	0.263897	0.06485	0.235923	0.833349	0.772051	0.663487	0.173295	0.587897	0.528461	0.433997	0.0705463	0.700356	0.665962	0.374596	0.435974	0.502382	0.679347	0.491014
405	0	0.13625	0.188326	0.135093	0.206096	0.55543	0.921605	0.858833	0.866618	0.070494	0.525732	0.379601	0.419392	0.44135	0.919015	0.919168	0.87398	0.533036	0.571161	0.686533	0.437559
406	1	0.999923	0.999868	0.99989	0.999975	0.999964	0.999985	0.999961	0.999958	0.999884	0.999971	0.999953	0.999992	0.999783	0.999988	0.999988	0.999982	0.99846	0.99664	0.997062	0.998136
407	0	0.340906	0.235015	0.462684	0.201102	0.655614	0.728991	0.513559	0.322381	0.935567	0.834155	0.780364	0.582538	0.901688	0.899	0.849593	0.722852	0.96881	0.811804	0.827611	0.83239
408	0	0.203444	0.253087	0.34603	0.0989507	0.358931	0.700395	0.524487	0.333333	0.146709	0.703363	0.454541	0.266331	0.225722	0.857111	0.61729	0.181586	0.075953	0.203643	0.280753	0.0328303
409	0	0.110295	0.083129	0.0660172	0.0242193	0.272111	0.389444	0.254012	0.0901838	0.369791	0.517549	0.385117	0.186671	0.158533	0.31541	0.291127	0.0953345	0.452893	0.44809	0.539389	0.0978401
410	0	0.0838144	0.0641832	0.0504662	0.0121787	0.14621	0.444697	0.522218	0.438128	0.0939704	0.391038	0.628151	0.3745	0.0865018	0.505199	0.624403	0.547162	0.271693	0.44161	0.44375	0.289523
411	0	0.307811	0.380491	0.369914	0.0738666	0.514921	0.889425	0.952901	0.986867	0.143147	0.758329	0.865342	0.911363	0.0774272	0.923031	0.970513	0.948911	0.712597	0.716486	0.793001	0.528127
412	0	0.0524161	0.0750612	0.0817648	0.0375304	0.0785861	0.243046	0.289446	0.150375	0.0153248	0.219213	0.341074	0.163484	0.069435	0.185384	0.351144	0.173658	0.440842	0.326479	0.368079	0.334406
413	0	0.203294	0.126944	0.12981	0.10984	0.41857	0.844434	0.736053	0.604526	0.295284	0.608471	0.539264	0.4702	0.65349	0.746088	0.626645	0.475804	0.83098	0.728646	0.638347	0.387745
414	0	0.0885208	0.0671065	0.1567	0.0348416	0.0804487	0.402977	0.491383	0.354586	0.0454069	0.181348	0.234969	0.0913843	0.0211063	0.273237	0.427535	0.204661	0.102721	0.141289	0.219987	0.133391
415	0	0.0244931	0.0124744	0.00244894	0.00049666	0.0215183	0.059612	0.031664	0.00362474	0.00527768	0.0161665	0.0475174	0.00524955	0.00326923	0.00726438	0.00513753	0.00178907	0.416702	0.181507	0.0937416	0.00411108
416	0	0.0519117	0.0279707	0.0162568	0.00227044	0.0847475	0.244787	0.236169	0.0773135	0.0341411	0.158393	0.230675	0.0647285	0.197095	0.265518	0.304148	0.1194	0.133668	0.131893	0.124727	0.0499711
417	0	0.223908	0.279692	0.260067	0.137916	0.116796	0.407566	0.531626	0.473785	0.0579117	0.46607	0.53183	0.419465	0.123223	0.444429	0.544362	0.428728	0.728657	0.570228	0.491256	0.347261
418	1	0.999656	0.997187	0.997815	0.993305	0.997757	0.990923	0.987483	0.98595	0.998507	0.998105	0.9954	0.987282	0.998537	0.998673	0.997022	0.982732	0.94288	0.921878	0.980573	0.972879
419	0	0.368638	0.231256	0.530868	0.422895	0.640714	0.731656	0.607731	0.532162	0.0853033	0.584181	0.527876	0.417961	0.243768	0.729053	0.702021	0.580886	0.111805	0.342333	0.433274	0.554493
420	0	0.0396675	0.0738447	0.0596952	0.0168733	0.070345	0.341072	0.40441	0.26618	0.175116	0.374029	0.49241	0.197237	0.108846	0.265854	0.441769	0.292073	0.244154	0.262237	0.354337	0.321838
421	0	0.0848367	0.0972236	0.0584064	0.029557	0.0900077	0.440416	0.555245	0.376607	0.0663116	0.496105	0.478223	0.242107	0.104174	0.260132	0.324277	0.216453	0.544842	0.650128	0.584112	0.381348
422	0	0.0349631	0.126809	0.230823	0.527156	0.0633807	0.421602	0.479767	0.230998	0.0979172	0.387287	0.694124	0.437934	0.100501	0.340091	0.446045	0.19466	0.0479744	0.063754	0.103911	0.0559154
423	0	0.0307766	0.114669	0.293938	0.528284	0.0418634	0.497243	0.73278	0.579159	0.108038	0.723149	0.921388	0.813416	0.0911228	0.582781	0.860095	0.670465	0.028427	0.0799377	0.146004	0.118576
424	0	0.17475	0.195495	0.16676	0.0429734	0.45608	0.734214	0.627122	0.378992	0.346914	0.650634	0.453753	0.159199	0.37566	0.873832	0.752103	0.4023	0.159499	0.302136	0.548554	0.206844
425	0	0.198102	0.231566	0.11587	0.0119173	0.658366	0.960624	0.93424	0.884578	0.419727	0.916755	0.794799	0.724345	0.766743	0.851109	0.853797	0.727536	0.712458	0.778084	0.782673	0.658227
426	0	0.179936	0.125547	0.0783941	0.0165548	0.335536	0.61566	0.622177	0.488791	0.0212485	0.12989	0.172138	0.175617	0.180439	0.217078	0.223931	0.0985229	0.372677	0.423638	0.443561	0.220286
427	0	0.972161	0.817411	0.851538	0.926487	0.849232	0.950754	0.940032	0.964788	0.995781	0.978096	0.970891	0.960719	0.983384	0.982261	0.982746	0.974709	0.85746	0.92925	0.927529	0.932275
428	0	0.11977	0.106989	0.0653112	0.0188297	0.484052	0.7078	0.686192	0.456891	0.353437	0.762497	0.841996	0.645541	0.779185	0.932169	0.943202	0.812589	0.696412	0.595935	0.582998	0.677508
429	0	0.985799	0.899926	0.732632	0.715194	0.972863	0.987294	0.967648	0.960656	0.983035	0.990319	0.968662	0.954436	0.987757	0.988374	0.974439	0.955458	0.972072	0.930432	0.954599	0.968601
430	0	0.255621	0.245717	0.391377	0.179651	0.877749	0.992992	0.994431	0.995997	0.50742	0.963741	0.99228	0.996936	0.842812	0.988131	0.993264	0.980451	0.965651	0.911898	0.918487	0.887631
431	0	0.19696	0.107576	0.175104	0.0553116	0.229342	0.608984	0.450335	0.257815	0.157076	0.324409	0.180002	0.0904563	0.286004	0.205157	0.25306	0.122202	0.948307	0.785237	0.684799	0.508491
432	0	0.0792907	0.0702319	0.0308574	0.0355072	0.130346	0.635871	0.620078	0.307109	0.0353536	0.242305	0.412355	0.245401	0.432297	0.750348	0.793023	0.499033	0.130582	0.17572	0.29033	0.12768
433	0	0.0875801	0.20895	0.143809	0.076701	0.135066	0.415797	0.208753	0.139061	0.223292	0.482667	0.269911	0.224014	0.330352	0.551074	0.533612	0.290987	0.313847	0.498676	0.540828	0.204959
434	0	0.104656	0.133813	0.164446	0.0721316	0.640621	0.792711	0.587644	0.395275	0.101998	0.288422	0.243881	0.147685	0.212349	0.724601	0.433281	0.0910862	0.30908	0.312611	0.443587	0.25349
435	0	0.121895	0.185346	0.0932486	0.017154	0.648279	0.832305	0.740096	0.404498	0.316897	0.732637	0.740779	0.630351	0.784585	0.810516	0.82389	0.776481	0.228616	0.271904	0.464807	0.290857
436	0	0.155212	0.134826	0.21046	0.0646432	0.431037	0.806082	0.656092	0.472552	0.111511	0.529645	0.45556	0.296824	0.194599	0.780764	0.624614	0.340412	0.497588	0.461017	0.596997	0.365926
437	1	0.999753	0.996273	0.99877	0.999818	0.999883	0.999708	0.999482	0.999259	0.999908	0.999914	0.999879	0.999867	0.999524	0.999667	0.999702	0.999543	0.980768	0.97466	0.990598	0.991856
438	0	0.569741	0.520634	0.234536	0.0850498	0.623973	0.944767	0.862183	0.773794	0.774208	0.944673	0.777699	0.752727	0.825406	0.890556	0.863133	0.809854	0.958916	0.930912	0.886727	0.811663
439	0	0.17223	0.076373	0.163573	0.213494	0.0187451	0.364107	0.527086	0.40971	0.0307957	0.315405	0.665156	0.434907	0.0718885	0.310495	0.597104	0.371353	0.0477927	0.0529746	0.0446021	0.0181416
440	0	0.214893	0.180744	0.121295	0.0269052	0.721562	0.845468	0.70278	0.648706	0.247209	0.562223	0.594668	0.529467	0.476149	0.883926	0.868568	0.684051	0.705388	0.781355	0.772724	0.510953
441	1	0.5872	0.912052	0.964662	0.970318	0.95083	0.986512	0.989012	0.990291	0.98606	0.997782	0.996778	0.992766	0.982143	0.992655	0.993475	0.993465	0.213433	0.523204	0.812332	0.691195
442	0	0.0714198	0.0681018	0.0381084	0.00614577	0.142478	0.447709	0.310023	0.138813	0.0674094	0.242081	0.13757	0.0399516	0.167899	0.709214	0.453276	0.157727	0.198504	0.228559	0.444474	0.167986
443	0	0.487065	0.110814	0.0495268	0.0314457	0.540407	0.821455	0.63062	0.449306	0.403463	0.763074	0.670263	0.397252	0.598068	0.556425	0.424659	0.210481	0.256417	0.233689	0.237444	0.1115
444	0	0.0749653	0.0783244	0.0463021	0.00577532	0.244207	0.51934	0.643007	0.503186	0.105819	0.313529	0.373029	0.225266	0.140905	0.567454	0.764041	0.492962	0.902112	0.592491	0.527359	0.25542
445	0	0.0697357	0.132389	0.116409	0.0496131	0.284679	0.783712	0.513445	0.296668	0.0157909	0.165015	0.20044	0.119089	0.0678334	0.434093	0.472628	0.248197	0.387599	0.370664	0.463831	0.200084
446	0	0.078196	0.106585	0.0809839	0.0138032	0.229066	0.878443	0.697793	0.453235	0.0656686	0.621844	0.475594	0.316513	0.0872452	0.539307	0.400647	0.0995507	0.329175	0.297214	0.45852	0.188309
447	0	0.221327	0.141694	0.0192254	0.00933113	0.720195	0.94921	0.878904	0.625519	0.784153	0.727833	0.737836	0.544798	0.927883	0.849576	0.787244	0.565433	0.704249	0.69532	0.830778	0.618505
448	0	0.33249	0.135798	0.0811326	0.0166095	0.700095	0.759885	0.427688	0.172311	0.647146	0.632723	0.448639	0.210786	0.868578	0.79728	0.663029	0.343749	0.714505	0.58728	0.737588	0.518595
449	0	0.112724	0.162354	0.152487	0.032453	0.127934	0.281994	0.101836	0.0643549	0.101496	0.266212	0.173117	0.114756	0.0785804	0.211177	0.0570128	0.00982289	0.200923	0.466187	0.487335	0.136069
450	0	0.0549016	0.083709	0.0617426	0.0176601	0.211778	0.56539	0.623133	0.528696	0.0582157	0.496565	0.470594	0.284582	0.0449096	0.366708	0.487598	0.326328	0.341382	0.488999	0.443987	0.299941
451	0	0.839768	0.959246	0.747068	0.478754	0.821283	0.963876	0.882366	0.485737	0.565016	0.916812	0.817556	0.522307	0.798713	0.940788	0.839459	0.587094	0.254686	0.27501	0.527717	0.1619
452	1	0.594711	0.511665	0.925331	0.961347	0.427023	0.870515	0.917071	0.871651	0.063926	0.773075	0.876242	0.953534	0.245703	0.910757	0.950261	0.970873	0.561512	0.352285	0.725331	0.634123
453	0	0.0583287	0.23215	0.609694	0.336195	0.0634222	0.386805	0.64072	0.470371	0.029708	0.630715	0.960203	0.881929	0.0472487	0.704436	0.883949	0.807611	0.0756083	0.1631	0.387575	0.43456
454	0	0.273527	0.090486	0.0911042	0.0466809	0.310705	0.465597	0.561934	0.474695	0.157271	0.347021	0.342691	0.237005	0.505673	0.722704	0.733506	0.609269	0.766595	0.823396	0.82527	0.732651
455	1	0.99853	0.993347	0.994831	0.999256	0.999348	0.998825	0.998499	0.999009	0.999744	0.999582	0.999663	0.999866	0.99947	0.998857	0.999147	0.998897	0.991154	0.983955	0.987234	0.987163
456	0	0.247408	0.0872491	0.100751	0.0303081	0.273925	0.818261	0.814046	0.861888	0.291265	0.862409	0.822207	0.835787	0.406676	0.80594	0.884115	0.863835	0.410673	0.48376	0.523207	0.553789
457	0	0.0920255	0.186343	0.179748	0.0595307	0.674658	0.933388	0.927198	0.851943	0.100416	0.533646	0.542733	0.306124	0.926746	0.97092	0.910371	0.524688	0.801333	0.510875	0.648686	0.520186
458	0	0.16951	0.0985586	0.0325641	0.00740976	0.498129	0.725781	0.502037	0.144905	0.233251	0.305816	0.394078	0.129332	0.457086	0.619823	0.507677	0.128234	0.277356	0.465939	0.594979	0.230366
459	1	0.316598	0.637827	0.529311	0.846395	0.163965	0.7941	0.876978	0.802382	0.944926	0.962729	0.973983	0.937098	0.505651	0.797642	0.901186	0.708581	0.876162	0.63288	0.510471	0.370305
460	0	0.0639907	0.0825261	0.0595015	0.0197106	0.148676	0.22707	0.087138	0.0185396	0.0857534	0.211149	0.15512	0.0513069	0.0603827	0.179294	0.147167	0.0247455	0.21414	0.317454	0.362568	0.0508278
461	0	0.0469719	0.037941	0.014246	0.00267364	0.0598184	0.332429	0.366862	0.129727	0.0317715	0.133003	0.235053	0.089561	0.0273986	0.177311	0.346443	0.0910446	0.100304	0.180812	0.313501	0.0758058
462	0	0.0820439	0.0485421	0.00409718	0.001005	0.0100531	0.0725139	0.109132	0.0391864	0.1056	0.221337	0.248607	0.070543	0.0120916	0.0704592	0.085868	0.0576113	0.237632	0.225786	0.168881	0.0497339
463	1	0.751542	0.966781	0.986442	0.989249	0.950759	0.991254	0.990768	0.990325	0.973618	0.996943	0.998683	0.997654	0.995702	0.996978	0.996772	0.992581	0.891319	0.921796	0.951412	0.954688
464	0	0.956352	0.302464	0.69887	0.841249	0.987528	0.996054	0.99642	0.997261	0.987959	0.992688	0.997478	0.998846	0.996004	0.995742	0.997523	0.997818	0.993017	0.987733	0.978105	0.958433
465	0	0.309879	0.17943	0.183173	0.242975	0.400716	0.698882	0.516883	0.43828	0.338437	0.670392	0.469956	0.30952	0.450015	0.702721	0.541874	0.406285	0.181836	0.348872	0.562488	0.340666
466	1	0.999637	0.998809	0.999225	0.999829	0.995182	0.997789	0.997856	0.998158	0.94537	0.998269	0.998879	0.999116	0.998094	0.999408	0.999157	0.999046	0.994582	0.980314	0.979405	0.979122
467	0	0.101335	0.126213	0.0299015	0.010946	0.0890074	0.298935	0.15022	0.0123853	0.160054	0.213208	0.117773	0.057437	0.387966	0.484053	0.487555	0.150591	0.353103	0.145923	0.355627	0.0898662
468	0	0.0676251	0.0799351	0.0846542	0.0231491	0.133868	0.506248	0.507853	0.418186	0.1036	0.543462	0.415314	0.219713	0.130021	0.441835	0.408118	0.231612	0.259743	0.371553	0.505829	0.363614
469	1	0.400933	0.47893	0.65992	0.438388	0.428188	0.953858	0.984836	0.962941	0.791338	0.991319	0.993194	0.986105	0.856508	0.988072	0.991401	0.97854	0.280032	0.610832	0.829204	0.896847
470	0	0.0588425	0.0312647	0.0268809	0.00627169	0.0890449	0.305676	0.194176	0.0330713	0.062624	0.248147	0.190722	0.0714854	0.170314	0.427673	0.418292	0.1387	0.0631178	0.06312	0.0954378	0.0295398
471	0	0.208412	0.162687	0.139129	0.211929	0.282073	0.391497	0.584548	0.402684	0.219754	0.595057	0.536775	0.369242	0.0559733	0.323904	0.419721	0.315089	0.773524	0.494697	0.355891	0.122316
472	1	0.990987	0.993068	0.997533	0.999337	0.998191	0.996711	0.996817	0.996979	0.99741	0.999405	0.999172	0.998719	0.998535	0.999053	0.999225	0.999016	0.951588	0.915657	0.979014	0.982867
473	0	0.111954	0.14324	0.144844	0.29572	0.485492	0.83077	0.736894	0.638735	0.149808	0.596878	0.594875	0.486151	0.630718	0.876115	0.841714	0.69542	0.424265	0.596522	0.661078	0.560853
474	1	0.894324	0.540168	0.27601	0.246404	0.911094	0.978602	0.986781	0.91165	0.961144	0.988436	0.989497	0.964439	0.987628	0.989007	0.987706	0.948589	0.929211	0.851987	0.805068	0.406153
475	0	0.241061	0.210794	0.162297	0.0245037	0.411049	0.806232	0.579637	0.429181	0.127675	0.270171	0.289709	0.198938	0.277491	0.74144	0.435895	0.126317	0.402104	0.419338	0.453909	0.223118
476	1	0.96885	0.995081	0.996853	0.999493	0.638469	0.969776	0.974768	0.976142	0.748398	0.991878	0.9925	0.986718	0.982505	0.992599	0.996022	0.995741	0.904194	0.623136	0.820158	0.942152
477	0	0.991981	0.962986	0.830171	0.8019	0.755021	0.979501	0.9823	0.945969	0.994499	0.998254	0.99566	0.98822	0.995194	0.992923	0.994032	0.977886	0.930143	0.869603	0.844153	0.80645
478	0	0.242676	0.226078	0.309563	0.0671576	0.357211	0.882355	0.83798	0.574067	0.312528	0.723909	0.594723	0.556408	0.971056	0.91444	0.827848	0.540623	0.466439	0.648375	0.673068	0.264098
479	0	0.124355	0.202797	0.112069	0.0300818	0.461227	0.75125	0.704657	0.604849	0.0465969	0.41475	0.477965	0.215753	0.563142	0.8198	0.655492	0.361054	0.32808	0.506572	0.700431	0.529267
480	0	0.32687	0.286429	0.206994	0.0971461	0.301006	0.621759	0.519525	0.275908	0.347693	0.357223	0.406978	0.162375	0.237096	0.592569	0.618522	0.223003	0.154144	0.401913	0.560198	0.249295
481	0	0.837073	0.82538	0.915531	0.962773	0.769105	0.919461	0.857979	0.684777	0.411427	0.812303	0.686749	0.559889	0.905611	0.652539	0.622698	0.557663	0.960032	0.952195	0.935979	0.825752
482	0	0.0636329	0.109073	0.151157	0.0269559	0.462971	0.788089	0.76588	0.624558	0.048394	0.546194	0.617037	0.412789	0.401686	0.774203	0.765904	0.619445	0.679331	0.416012	0.623161	0.505832
483	0	0.0293383	0.0351978	0.0193587	0.00323284	0.0318397	0.188819	0.257673	0.140254	0.00512779	0.0539306	0.109101	0.0480553	0.00894778	0.0996115	0.195873	0.0578693	0.0594327	0.128298	0.257223	0.0877309
484	1	0.999883	0.999704	0.999795	0.999982	0.999896	0.999814	0.999633	0.999716	0.999907	0.999975	0.99994	0.999981	0.99975	0.999872	0.999853	0.99984	0.99724	0.991745	0.994752	0.994996
485	0	0.749196	0.628255	0.554603	0.238468	0.725753	0.948167	0.935822	0.968613	0.953109	0.967556	0.967383	0.924891	0.976359	0.98607	0.988061	0.971089	0.909228	0.889004	0.936547	0.9258
486	0	0.0753442	0.0667462	0.0492334	0.0127351	0.175329	0.324118	0.408006	0.290757	0.0704864	0.220884	0.325727	0.230547	0.214494	0.286717	0.253463	0.242877	0.11448	0.26464	0.268343	0.198449
487	0	0.419218	0.0702554	0.0448805	0.0125727	0.317238	0.552214	0.486143	0.26475	0.0634602	0.463056	0.498457	0.279957	0.288557	0.371689	0.526781	0.188268	0.413735	0.428188	0.363013	0.177424
488	1	0.961447	0.753717	0.987882	0.996789	0.268402	0.804614	0.972727	0.980999	0.562007	0.973768	0.995849	0.995083	0.555614	0.967195	0.988541	0.988586	0.191884	0.263832	0.468804	0.4264
489	0	0.331355	0.0981274	0.12109	0.106042	0.189275	0.623535	0.520707	0.319778	0.0742089	0.416464	0.416744	0.247509	0.188671	0.438724	0.544651	0.397725	0.172465	0.155975	0.25288	0.110797
490	0	0.241022	0.5889	0.45074	0.516302	0.673638	0.882025	0.848234	0.802234	0.90033	0.910495	0.882792	0.690511	0.523337	0.779869	0.843227	0.770748	0.720686	0.677242	0.722408	0.412509
491	0	0.112843	0.37882	0.128197	0.102317	0.406269	0.686373	0.69765	0.665134	0.176175	0.664364	0.613057	0.536181	0.485202	0.813186	0.788133	0.70133	0.678302	0.6756	0.706324	0.535956
492	1	0.99742	0.981367	0.995081	0.997668	0.922061	0.989396	0.988393	0.985835	0.995191	0.998992	0.998445	0.996354	0.996895	0.996676	0.995392	0.990606	0.990208	0.959829	0.979576	0.974423
493	0	0.273798	0.178589	0.0600252	0.0104611	0.3077	0.601041	0.639769	0.377278	0.0982994	0.378695	0.511743	0.483523	0.11747	0.466056	0.544508	0.257919	0.0358546	0.246832	0.296022	0.172013
494	0	0.748673	0.497957	0.341296	0.408537	0.617219	0.898121	0.81052	0.644011	0.606599	0.795248	0.769503	0.60837	0.652523	0.772496	0.719646	0.57486	0.981067	0.882201	0.871211	0.800859
495	0	0.0592566	0.0464713	0.0317842	0.00310021	0.224165	0.494586	0.557288	0.351544	0.0467487	0.208816	0.287004	0.197596	0.0848318	0.504158	0.614303	0.322921	0.204718	0.169984	0.166702	0.0626846
496	1	0.997845	0.998694	0.999021	0.999638	0.990426	0.997824	0.996729	0.997375	0.995195	0.999576	0.99945	0.998963	0.998775	0.999343	0.999176	0.998674	0.94833	0.903519	0.92793	0.94683
497	1	0.784676	0.620957	0.387643	0.136667	0.895783	0.954594	0.959649	0.464952	0.966	0.956859	0.971729	0.813056	0.994182	0.988198	0.986282	0.641241	0.978352	0.935977	0.910059	0.728937
498	0	0.30821	0.112076	0.16202	0.0760974	0.248999	0.736576	0.622297	0.465617	0.192011	0.503265	0.372492	0.264571	0.339083	0.354377	0.258093	0.206308	0.35901	0.471864	0.490752	0.27529
499	0	0.0473041	0.04092	0.0275838	0.00403335	0.22456	0.59258	0.682164	0.509978	0.734404	0.733062	0.65009	0.353082	0.292626	0.46245	0.618597	0.356398	0.510008	0.4896	0.550229	0.383312
500	0	0.070462	0.118066	0.0527911	0.0169866	0.228464	0.677378	0.652303	0.616855	0.235437	0.807927	0.810277	0.681069	0.571348	0.83925	0.863513	0.820139	0.895952	0.641289	0.638211	0.5278
501	0	0.901737	0.5136	0.747494	0.59194	0.75083	0.888377	0.684778	0.55909	0.790257	0.971034	0.894917	0.762462	0.88625	0.956171	0.927072	0.670278	0.298023	0.547388	0.767915	0.637888
502	1	0.999892	0.999668	0.999799	0.999861	0.999922	0.999892	0.999621	0.999384	0.999915	0.999971	0.999854	0.999868	0.999708	0.999943	0.999898	0.999762	0.992773	0.989715	0.993064	0.993666
503	0	0.0836965	0.244411	0.227582	0.0644409	0.594552	0.85117	0.516061	0.437045	0.250121	0.656581	0.451089	0.339656	0.235678	0.725394	0.516947	0.252692	0.726946	0.658876	0.704619	0.545752
504	0	0.0966007	0.222675	0.182712	0.0966283	0.0983483	0.401459	0.249761	0.0615869	0.0529223	0.342723	0.191309	0.0947925	0.0614956	0.623943	0.478299	0.225329	0.247834	0.466282	0.585911	0.158146
505	0	0.0553218	0.044426	0.0221566	0.0105486	0.0775632	0.204916	0.274997	0.104465	0.0178754	0.179745	0.387241	0.263171	0.0620269	0.243307	0.379483	0.176663	0.0768519	0.0832293	0.183792	0.264795
506	0	0.304919	0.203975	0.130689	0.100559	0.501773	0.509225	0.3766	0.170751	0.2054	0.413312	0.436121	0.230861	0.200148	0.489614	0.564181	0.313662	0.383805	0.275496	0.435624	0.435303
507	0	0.618942	0.685501	0.423864	0.0992049	0.371802	0.837918	0.773744	0.61074	0.244969	0.809402	0.650006	0.507192	0.325315	0.9228	0.821451	0.524766	0.444614	0.497391	0.627243	0.216187
508	1	0.997717	0.990824	0.996707	0.999218	0.935361	0.994713	0.996447	0.996476	0.986216	0.997602	0.9981	0.996529	0.998626	0.998605	0.997649	0.994306	0.218898	0.46726	0.694041	0.815147
509	1	0.175647	0.380484	0.855701	0.587626	0.545253	0.932967	0.962362	0.874589	0.74836	0.984826	0.987173	0.977748	0.742037	0.975251	0.916441	0.808488	0.133402	0.240063	0.644134	0.745712
510	1	0.999836	0.999754	0.999812	0.999972	0.999142	0.999235	0.999358	0.99943	0.99951	0.999411	0.999667	0.999858	0.999343	0.999576	0.999804	0.999594	0.99736	0.991752	0.98976	0.98997
511	0	0.0720678	0.0772888	0.0664462	0.0100748	0.326925	0.695498	0.532133	0.322261	0.175306	0.573802	0.35194	0.278317	0.88875	0.416242	0.369501	0.233154	0.771926	0.768134	0.627461	0.440709
512	0	0.0736396	0.117927	0.0742852	0.0527544	0.16765	0.533724	0.605656	0.43528	0.0354716	0.190466	0.207575	0.178566	0.108611	0.17168	0.193332	0.0939558	0.463663	0.262916	0.298351	0.0875845
513	0	0.0863966	0.0933771	0.0636764	0.0141631	0.376061	0.463966	0.517716	0.340921	0.0264169	0.290337	0.264944	0.194684	0.0836269	0.220479	0.196821	0.0846316	0.299436	0.348419	0.3306	0.126354
514	0	0.294024	0.254918	0.117774	0.0205858	0.780046	0.971656	0.954799	0.800408	0.308998	0.739791	0.773973	0.518411	0.597336	0.883366	0.845448	0.625199	0.23382	0.407529	0.442869	0.251971
515	0	0.0622449	0.0979775	0.0671727	0.0153745	0.112693	0.452307	0.499347	0.485191	0.0149331	0.129549	0.267444	0.194131	0.0568935	0.230575	0.468783	0.360515	0.476473	0.485086	0.48265	0.254441
516	0	0.050781	0.10204	0.168507	0.0562405	0.210839	0.343748	0.406501	0.343443	0.099706	0.379543	0.419489	0.203866	0.122744	0.443947	0.418696	0.273329	0.0874315	0.193833	0.244293	0.0778314
517	1	0.641653	0.814688	0.847615	0.735227	0.767745	0.977104	0.981431	0.972338	0.811968	0.969501	0.986617	0.976397	0.959707	0.972396	0.979756	0.971932	0.970489	0.927616	0.908457	0.825295
518	0	0.412615	0.123276	0.124075	0.0173797	0.26085	0.557709	0.594243	0.605021	0.187318	0.55534	0.517399	0.47214	0.145467	0.645837	0.70068	0.609272	0.685836	0.579153	0.535226	0.579357
519	0	0.363801	0.308891	0.328206	0.0927195	0.797376	0.939779	0.89968	0.805176	0.110029	0.668573	0.580571	0.613975	0.870229	0.972147	0.96542	0.900986	0.453622	0.691355	0.771807	0.527747
520	1	0.253372	0.36093	0.736674	0.796014	0.395827	0.854994	0.961654	0.950568	0.658064	0.982607	0.988843	0.984744	0.303572	0.968168	0.98643	0.989045	0.388942	0.393125	0.769879	0.971445
521	0	0.130932	0.0830303	0.0785631	0.0136695	0.173275	0.61843	0.516589	0.297398	0.0436609	0.236389	0.274402	0.147633	0.222391	0.477441	0.542311	0.235312	0.178115	0.177678	0.367791	0.127561
522	0	0.121086	0.0622773	0.0365345	0.0209777	0.119464	0.433974	0.504626	0.103226	0.0298451	0.148746	0.203863	0.127298	0.285898	0.392719	0.488586	0.24842	0.771362	0.351507	0.476176	0.209596
523	0	0.173832	0.206035	0.285266	0.355016	0.635565	0.9552	0.945465	0.852094	0.313604	0.835745	0.79885	0.608177	0.767191	0.941386	0.911389	0.604003	0.71182	0.597422	0.814884	0.833877
524	1	0.698447	0.925883	0.990776	0.991203	0.535326	0.957284	0.962526	0.968736	0.837254	0.995904	0.996467	0.992665	0.977805	0.990893	0.993819	0.995922	0.931735	0.839113	0.939113	0.942589
525	0	0.538908	0.501609	0.233672	0.0463408	0.482847	0.658309	0.335562	0.213633	0.380607	0.531836	0.353699	0.140437	0.384644	0.731441	0.32515	0.0661216	0.113341	0.381168	0.672015	0.400126
526	0	0.0380675	0.116442	0.0845753	0.0124932	0.17139	0.450932	0.455108	0.136642	0.0640228	0.116862	0.298008	0.0601071	0.187811	0.681184	0.613384	0.118988	0.143722	0.116449	0.207169	0.0394886
527	0	0.0864531	0.0588319	0.0100473	0.00131996	0.072689	0.202369	0.111471	0.00762824	0.0734421	0.199316	0.19731	0.0169069	0.00983399	0.0549441	0.0485117	0.00975478	0.662314	0.492621	0.378897	0.090175
528	0	0.116841	0.0900426	0.0645547	0.0193127	0.0986808	0.395879	0.483677	0.351949	0.069714	0.159477	0.399199	0.212861	0.101287	0.489696	0.479277	0.301742	0.187824	0.279411	0.287078	0.13151
529	0	0.8663	0.829758	0.908412	0.825558	0.923393	0.973018	0.977668	0.982525	0.7419	0.976424	0.986142	0.955498	0.748003	0.965567	0.961058	0.863797	0.965403	0.92294	0.941624	0.873402
530	0	0.114558	0.131991	0.137146	0.071746	0.478459	0.842478	0.82783	0.697292	0.154696	0.502736	0.444376	0.28725	0.237608	0.620943	0.62295	0.491977	0.832578	0.74889	0.712534	0.627449
531	0	0.243632	0.330013	0.171868	0.136824	0.721182	0.857584	0.638426	0.572734	0.237732	0.752963	0.617689	0.466024	0.956189	0.980718	0.922145	0.735099	0.318805	0.361763	0.638443	0.539828
532	0	0.0584512	0.155939	0.523558	0.243162	0.24225	0.584798	0.736334	0.776681	0.105165	0.805522	0.938104	0.82072	0.387483	0.814365	0.959402	0.972003	0.315874	0.330857	0.551488	0.528863
533	0	0.0837241	0.150798	0.206731	0.0812256	0.537974	0.804029	0.626317	0.358467	0.106748	0.43174	0.368823	0.175032	0.281552	0.783812	0.549675	0.216489	0.213763	0.506268	0.51177	0.156901
534	0	0.0564812	0.487208	0.825962	0.761643	0.0931698	0.606744	0.784232	0.739373	0.0341822	0.664101	0.903553	0.821487	0.127216	0.741668	0.819441	0.824641	0.0577648	0.0963472	0.313793	0.444902
535	0	0.11022	0.175843	0.360597	0.625418	0.9625	0.997158	0.994922	0.98262	0.994398	0.997376	0.995048	0.996235	0.98903	0.997019	0.997114	0.99143	0.931592	0.911176	0.940413	0.87789
536	0	0.108505	0.209617	0.199063	0.0522875	0.276715	0.799919	0.54073	0.296933	0.403081	0.875269	0.561164	0.31376	0.946727	0.950292	0.673177	0.236089	0.232013	0.414352	0.69041	0.285584
537	0	0.138116	0.0805184	0.14969	0.0792636	0.587248	0.481849	0.385327	0.205236	0.413546	0.617141	0.519716	0.337779	0.381863	0.496025	0.427328	0.330703	0.555048	0.44335	0.414429	0.283515
538	0	0.0907121	0.286263	0.297009	0.182111	0.0839751	0.490102	0.547194	0.365927	0.064771	0.456666	0.708919	0.646289	0.0398685	0.249359	0.449095	0.4513	0.281959	0.285159	0.524069	0.411981
539	0	0.326742	0.302864	0.546535	0.0696122	0.332669	0.70665	0.570431	0.435347	0.556978	0.788522	0.456588	0.209131	0.881376	0.978036	0.950798	0.805276	0.705275	0.491575	0.757808	0.419293
540	1	0.787602	0.295369	0.618314	0.514116	0.548599	0.902906	0.956382	0.864961	0.252561	0.973302	0.964854	0.910555	0.447402	0.946848	0.972491	0.931582	0.665216	0.564457	0.898656	0.885023
541	0	0.119247	0.106153	0.0650613	0.0311747	0.419312	0.801299	0.790196	0.637972	0.140319	0.651792	0.658462	0.535606	0.436555	0.849404	0.822204	0.592281	0.359091	0.53093	0.645386	0.403533
542	0	0.107764	0.127841	0.100059	0.0295636	0.324794	0.68456	0.554098	0.349035	0.141372	0.517805	0.456045	0.232477	0.217216	0.699962	0.505745	0.262879	0.143032	0.237068	0.435594	0.165874
543	0	0.966877	0.46221	0.298727	0.2311	0.39582	0.777468	0.48084	0.194419	0.777173	0.853005	0.685191	0.334317	0.953099	0.95502	0.890957	0.613214	0.232702	0.52582	0.80246	0.620121
544	0	0.397969	0.142169	0.249762	0.17597	0.564748	0.886254	0.838103	0.750886	0.924909	0.767507	0.716218	0.576609	0.691893	0.916453	0.919532	0.867986	0.987917	0.942167	0.828357	0.770204
545	0	0.443888	0.307099	0.159033	0.0082221	0.481859	0.77446	0.572846	0.31537	0.389122	0.753011	0.436643	0.286343	0.962916	0.893184	0.765067	0.502873	0.0793494	0.394022	0.717536	0.496924
546	1	0.999753	0.999336	0.999127	0.999825	0.992168	0.996355	0.996266	0.996976	0.99887	0.998824	0.998354	0.997568	0.998601	0.99827	0.998415	0.998113	0.99362	0.975351	0.981103	0.976356
547	0	0.455977	0.312503	0.28113	0.364195	0.510009	0.923047	0.896633	0.864471	0.369534	0.912574	0.931877	0.811025	0.823329	0.934039	0.942841	0.922391	0.151286	0.393532	0.705222	0.692519
548	0	0.43628	0.215988	0.0681024	0.0260412	0.291874	0.478645	0.641323	0.332317	0.456559	0.823469	0.761355	0.643942	0.371475	0.678016	0.704029	0.633758	0.687684	0.692422	0.706193	0.466587
549	0	0.453609	0.473867	0.362781	0.182468	0.72114	0.915262	0.764211	0.70054	0.414989	0.92887	0.760127	0.674072	0.862233	0.964844	0.877167	0.704972	0.471007	0.500777	0.786038	0.755225
550	1	0.968606	0.98991	0.995462	0.994845	0.993167	0.994804	0.996543	0.995303	0.997968	0.999294	0.998914	0.997476	0.993298	0.997818	0.99751	0.992505	0.977607	0.968723	0.969099	0.946674
551	0	0.266237	0.236468	0.0773206	0.024517	0.436596	0.880111	0.732631	0.44872	0.245902	0.858957	0.904508	0.57771	0.714414	0.908799	0.831123	0.684819	0.276785	0.476509	0.46884	0.375403
552	0	0.140043	0.298493	0.588534	0.0804008	0.331138	0.812049	0.613893	0.52988	0.116569	0.540141	0.561537	0.277494	0.248039	0.897713	0.899147	0.726193	0.246284	0.496939	0.529329	0.334406
553	0	0.12217	0.263874	0.263474	0.0465207	0.519351	0.586493	0.373053	0.276565	0.327674	0.690048	0.449764	0.237463	0.431418	0.679799	0.453095	0.187106	0.296618	0.522783	0.590516	0.22142
554	0	0.0441308	0.0671152	0.0103491	0.00911904	0.0330754	0.428269	0.573502	0.307111	0.11163	0.195804	0.332134	0.0844299	0.0435028	0.696879	0.631856	0.357512	0.896329	0.711661	0.690929	0.378877
555	0	0.0720973	0.0377015	0.0208249	0.00489344	0.231776	0.457138	0.305093	0.138961	0.162855	0.449925	0.333256	0.150028	0.282973	0.28766	0.428349	0.127957	0.4434	0.38934	0.367354	0.122435
556	1	0.996506	0.990112	0.996395	0.998637	0.990475	0.993739	0.995749	0.996192	0.99899	0.999635	0.999327	0.999036	0.998571	0.998702	0.998628	0.997888	0.960987	0.95617	0.97849	0.974583
557	0	0.0925125	0.103081	0.0620966	0.00428561	0.0750962	0.500169	0.357146	0.204449	0.0280333	0.450043	0.424883	0.175999	0.166945	0.669618	0.589355	0.243135	0.0424729	0.236744	0.347779	0.0647555
558	0	0.0341189	0.21303	0.613726	0.131564	0.102113	0.560509	0.557745	0.316246	0.073693	0.482892	0.723471	0.473153	0.0680258	0.452733	0.711684	0.735672	0.0492197	0.0937878	0.178789	0.0747413
559	0	0.0664044	0.0537835	0.0613766	0.0165818	0.291351	0.577185	0.550992	0.399358	0.142835	0.568556	0.619334	0.533127	0.431649	0.537869	0.640979	0.435032	0.442236	0.365577	0.590143	0.320343
560	0	0.236829	0.138896	0.0683299	0.0209974	0.670946	0.925971	0.914804	0.714116	0.870064	0.960624	0.892213	0.702209	0.720171	0.931552	0.926389	0.795418	0.546765	0.568289	0.597021	0.327444
561	0	0.270809	0.335946	0.327622	0.141651	0.450388	0.869069	0.810581	0.769468	0.197303	0.62541	0.751193	0.589201	0.350814	0.692324	0.784249	0.62759	0.656666	0.450953	0.611591	0.651831
562	1	0.831842	0.366828	0.784853	0.895432	0.420862	0.902858	0.910659	0.764561	0.91891	0.948494	0.89466	0.631651	0.984517	0.957457	0.926382	0.738252	0.604908	0.673454	0.805918	0.767195
563	1	0.999765	0.999311	0.99972	0.999985	0.998025	0.99924	0.998932	0.998458	0.998864	0.999914	0.999737	0.999528	0.999191	0.999546	0.999432	0.99932	0.961443	0.931388	0.983821	0.984394
564	1	0.999291	0.995107	0.996373	0.993883	0.998627	0.998522	0.996735	0.994956	0.999284	0.999275	0.998698	0.997513	0.998649	0.999047	0.999003	0.997557	0.938231	0.912666	0.970092	0.939375
565	1	0.995594	0.940859	0.981672	0.995832	0.996132	0.989993	0.989169	0.991782	0.99793	0.998782	0.997719	0.994455	0.99923	0.999089	0.998689	0.997141	0.711255	0.768181	0.776549	0.764587
566	0	0.174258	0.120154	0.0536089	0.0356548	0.0707898	0.247274	0.520719	0.344864	0.438867	0.524961	0.431769	0.107067	0.148882	0.676678	0.496321	0.168194	0.859372	0.751644	0.857205	0.505324
567	0	0.0686574	0.145464	0.184484	0.0837241	0.354219	0.756021	0.551405	0.402296	0.0743004	0.410142	0.210661	0.105032	0.400694	0.63527	0.273126	0.126837	0.365283	0.363258	0.556835	0.339428
568	0	0.0560581	0.0622368	0.0413433	0.0107383	0.127996	0.348545	0.371348	0.187248	0.0442254	0.232483	0.281574	0.127827	0.108823	0.219463	0.330045	0.236498	0.579761	0.448767	0.470542	0.300844
569	0	0.408196	0.104657	0.137135	0.0787624	0.106777	0.36613	0.310722	0.138063	0.632215	0.612546	0.48047	0.31258	0.686925	0.855777	0.777085	0.672701	0.872922	0.487988	0.595098	0.253678
570	0	0.995617	0.992381	0.816709	0.808202	0.984575	0.981524	0.942614	0.869504	0.99512	0.990134	0.949152	0.91567	0.961903	0.978197	0.986234	0.964372	0.975153	0.968589	0.962031	0.96466
571	0	0.967242	0.518985	0.217954	0.0286184	0.156939	0.49317	0.530097	0.187731	0.473071	0.786811	0.765315	0.40755	0.431659	0.785309	0.60656	0.352038	0.306372	0.571801	0.610242	0.298723
572	0	0.0626135	0.0699031	0.0428577	0.00755942	0.203214	0.329766	0.277116	0.132659	0.0426188	0.124213	0.153143	0.171378	0.0879354	0.3551	0.541261	0.243063	0.231175	0.184515	0.374271	0.0723753
573	0	0.0412593	0.0486783	0.00846903	0.00188479	0.112447	0.179593	0.170495	0.0599586	0.00965984	0.0518829	0.0877529	0.0264854	0.0273654	0.195406	0.168812	0.0209174	0.0481481	0.0859098	0.0653295	0.0132965
574	0	0.056079	0.0449512	0.0197576	0.00332226	0.34532	0.507761	0.464439	0.259765	0.0404179	0.195037	0.143921	0.0630072	0.322562	0.396188	0.431946	0.111584	0.0956566	0.234432	0.24801	0.124729
575	0	0.0916617	0.735594	0.940855	0.895499	0.471777	0.89738	0.906791	0.823204	0.11659	0.914521	0.968592	0.961484	0.488576	0.974381	0.987192	0.990545	0.482833	0.517976	0.556855	0.449063
576	0	0.0557669	0.0615685	0.0383521	0.00910242	0.195897	0.73467	0.71491	0.585527	0.0557363	0.265169	0.336887	0.244389	0.110035	0.638297	0.645149	0.401763	0.266841	0.18177	0.376397	0.267477
577	1	0.999338	0.998506	0.998478	0.999802	0.990363	0.99327	0.991898	0.989632	0.998908	0.998425	0.998281	0.998452	0.999408	0.999626	0.999383	0.998675	0.992081	0.936147	0.967889	0.975123
578	0	0.263652	0.148135	0.119166	0.0303392	0.365359	0.602282	0.303457	0.185689	0.176357	0.32905	0.307944	0.13191	0.166651	0.492923	0.25916	0.0998351	0.592604	0.663868	0.727852	0.439808
579	0	0.142409	0.347113	0.423897	0.249167	0.517934	0.814995	0.455953	0.245644	0.788743	0.94533	0.803629	0.575069	0.919858	0.916306	0.724527	0.341341	0.378166	0.724838	0.764211	0.550367
580	0	0.114509	0.0712964	0.051019	0.00902198	0.0951324	0.588798	0.547851	0.41105	0.0659576	0.478883	0.415432	0.272598	0.242152	0.534471	0.521135	0.251877	0.0593794	0.210879	0.276601	0.184358
581	0	0.290991	0.15198	0.170963	0.0549628	0.33591	0.588795	0.449919	0.186589	0.606066	0.522385	0.376813	0.274678	0.4546	0.887328	0.584598	0.255007	0.259536	0.168503	0.50192	0.231474
582	0	0.0356108	0.022648	0.0103518	0.00240775	0.300713	0.703373	0.935983	0.717924	0.0981123	0.264477	0.640771	0.558618	0.107593	0.574121	0.821204	0.483895	0.5859	0.762157	0.651644	0.341824
583	0	0.103279	0.108642	0.125916	0.0364398	0.561244	0.665287	0.647969	0.349997	0.643847	0.754468	0.581671	0.278705	0.400858	0.606502	0.630626	0.418708	0.440833	0.376526	0.51775	0.432675
584	0	0.0686437	0.0895137	0.108415	0.0485537	0.177014	0.584566	0.456265	0.450572	0.0298456	0.229612	0.253205	0.142505	0.0533375	0.507833	0.318363	0.0735003	0.116549	0.305436	0.277171	0.0877705
585	0	0.130372	0.123407	0.0872206	0.0198438	0.231141	0.640775	0.458644	0.262548	0.278679	0.506802	0.487776	0.20499	0.230367	0.71131	0.764771	0.483792	0.0752592	0.229915	0.462853	0.336456
586	1	0.999449	0.997004	0.999223	0.999913	0.983083	0.997148	0.997357	0.996262	0.997979	0.999874	0.999683	0.999471	0.998916	0.999541	0.999189	0.998609	0.671286	0.718547	0.944635	0.979922
587	0	0.0531395	0.0395522	0.0376299	0.0136254	0.167078	0.272183	0.337525	0.167243	0.0362135	0.17966	0.190653	0.0847476	0.19198	0.202481	0.261406	0.130343	0.846012	0.419647	0.247949	0.129111
588	0	0.714554	0.293114	0.275746	0.140997	0.799862	0.896124	0.841977	0.729835	0.907805	0.804349	0.671758	0.527296	0.592466	0.86815	0.793528	0.732983	0.929108	0.79303	0.806348	0.68532
589	0	0.0691077	0.151121	0.125018	0.0405484	0.501439	0.81148	0.534828	0.375814	0.564689	0.822184	0.627887	0.417834	0.30509	0.809464	0.715225	0.397237	0.222201	0.360217	0.392969	0.101258
590	1	0.991299	0.984401	0.990795	0.992922	0.993387	0.98856	0.964164	0.922341	0.99167	0.991248	0.994521	0.967758	0.953776	0.99549	0.988975	0.972442	0.976665	0.958039	0.952517	0.845118
591	0	0.060738	0.0717701	0.125545	0.12655	0.123616	0.419191	0.580248	0.536378	0.0879942	0.429829	0.585296	0.51071	0.119573	0.471588	0.7036	0.558137	0.363881	0.436023	0.466504	0.364125
592	1	0.991785	0.521979	0.635856	0.597874	0.864528	0.888499	0.8564	0.932341	0.675978	0.935237	0.936866	0.931764	0.821984	0.982887	0.989375	0.991464	0.783814	0.70922	0.839955	0.817792
593	0	0.0566026	0.107609	0.11744	0.0250577	0.228658	0.597306	0.58682	0.451568	0.045809	0.211032	0.294306	0.121685	0.085567	0.531596	0.511693	0.279316	0.0671554	0.155399	0.299918	0.113953
594	1	0.990154	0.991612	0.990799	0.998436	0.888591	0.890303	0.870473	0.48568	0.998458	0.981659	0.990655	0.74111	0.995632	0.994238	0.974023	0.868578	0.989689	0.957099	0.96711	0.929596
595	0	0.0443182	0.0512214	0.0110352	0.00246398	0.0587476	0.255024	0.414318	0.24823	0.0214788	0.143919	0.258665	0.226405	0.0258453	0.198491	0.353483	0.191006	0.103735	0.246244	0.17989	0.141985
596	0	0.687159	0.0668276	0.0474393	0.00584043	0.187804	0.399518	0.331603	0.0916021	0.119285	0.229369	0.392413	0.19401	0.427198	0.542379	0.440116	0.129215	0.0316051	0.100671	0.187681	0.0889137
597	0	0.0568229	0.10084	0.0638864	0.0140869	0.0587976	0.405102	0.386293	0.145067	0.0105296	0.0872641	0.182299	0.0943922	0.0340946	0.166712	0.271318	0.0878257	0.24056	0.40869	0.36362	0.136423
598	0	0.720873	0.249251	0.0960349	0.0236257	0.594412	0.573908	0.120502	0.000683573	0.687579	0.0803598	0.280527	0.0314879	0.590709	0.707552	0.485571	0.144904	0.864918	0.758094	0.889761	0.719364
599	1	0.999881	0.999485	0.999717	0.999963	0.999868	0.99994	0.999841	0.99974	0.999784	0.999921	0.99988	0.999938	0.999798	0.999972	0.999952	0.999864	0.999047	0.997877	0.99661	0.995357
600	1	0.999901	0.999736	0.999795	0.99997	0.999882	0.999934	0.999856	0.999872	0.99973	0.999976	0.99996	0.999973	0.999718	0.999967	0.999917	0.99985	0.998998	0.994294	0.994599	0.993676
601	0	0.119357	0.114501	0.09421	0.0265829	0.483235	0.733338	0.56717	0.467841	0.344307	0.860497	0.747153	0.629862	0.181815	0.673976	0.738824	0.765036	0.930253	0.671823	0.65428	0.631303
602	0	0.0864389	0.178211	0.152484	0.0461394	0.361831	0.723719	0.47193	0.175264	0.351524	0.881499	0.718495	0.289559	0.719828	0.901217	0.841526	0.431916	0.253144	0.4394	0.618045	0.188587
603	0	0.133344	0.479494	0.512193	0.240575	0.550656	0.94144	0.832573	0.72498	0.782247	0.969667	0.85461	0.74857	0.624339	0.963269	0.949441	0.735052	0.381197	0.481	0.70446	0.486017
604	0	0.535164	0.617646	0.520939	0.251424	0.636405	0.873395	0.848734	0.788761	0.210084	0.896799	0.855047	0.755319	0.438395	0.803543	0.884522	0.871559	0.795186	0.743431	0.74877	0.614076
605	0	0.872336	0.562574	0.232363	0.0867567	0.407459	0.934133	0.832541	0.784141	0.878518	0.901929	0.742619	0.540748	0.964816	0.94624	0.895709	0.799205	0.993106	0.957306	0.945502	0.922375
606	1	0.998536	0.937425	0.957839	0.917387	0.985196	0.989976	0.983981	0.984033	0.993155	0.995291	0.993768	0.984678	0.998736	0.996772	0.996513	0.993096	0.997563	0.988617	0.982183	0.967606
607	0	0.179391	0.109711	0.0821216	0.0331822	0.303316	0.66918	0.692688	0.545579	0.0421197	0.48331	0.593314	0.488987	0.65748	0.623664	0.807522	0.584063	0.547755	0.396533	0.427959	0.232642
608	1	0.999565	0.998272	0.998356	0.999527	0.996564	0.997196	0.997454	0.99672	0.998908	0.999541	0.999339	0.999408	0.996682	0.998173	0.998131	0.998392	0.977646	0.987818	0.990731	0.990397
609	0	0.115533	0.0698858	0.0283047	0.00396808	0.0550793	0.282386	0.228773	0.0718376	0.0203348	0.150653	0.135752	0.0402621	0.629935	0.80192	0.571071	0.144967	0.124528	0.266408	0.289554	0.103986
610	0	0.609005	0.651864	0.358839	0.0995204	0.269557	0.795855	0.663029	0.616662	0.194666	0.800974	0.627159	0.480454	0.880357	0.916866	0.811662	0.665651	0.253657	0.583494	0.748329	0.422615
611	0	0.15758	0.135987	0.196234	0.0505762	0.193901	0.660784	0.605811	0.433863	0.249899	0.586628	0.52525	0.31141	0.570134	0.590131	0.584142	0.403354	0.192824	0.299983	0.422288	0.39716
612	1	0.999886	0.999537	0.997457	0.997335	0.999833	0.999734	0.999387	0.999053	0.99969	0.999904	0.99969	0.999791	0.999744	0.999921	0.99989	0.99979	0.997731	0.991456	0.985858	0.986698
613	0	0.997984	0.745061	0.113817	0.027988	0.923217	0.500929	0.653267	0.381777	0.964869	0.843736	0.735854	0.587463	0.947236	0.879673	0.827387	0.791713	0.980782	0.960629	0.943286	0.859758
614	0	0.122824	0.0873268	0.116761	0.0249645	0.460517	0.938711	0.902135	0.835632	0.0765023	0.727857	0.834735	0.704187	0.143503	0.682305	0.649127	0.408075	0.903147	0.700567	0.643874	0.407224
615	0	0.429076	0.47803	0.463619	0.168577	0.540295	0.88128	0.650376	0.748045	0.265225	0.835316	0.717375	0.669266	0.787564	0.951912	0.95347	0.823297	0.580945	0.706803	0.907927	0.745375
616	0	0.394918	0.519684	0.438134	0.142966	0.696729	0.963468	0.960836	0.922743	0.272788	0.853881	0.866989	0.877574	0.713982	0.853483	0.932864	0.956289	0.890367	0.885477	0.806259	0.734381
617	0	0.28833	0.72499	0.386946	0.137748	0.781466	0.88619	0.651221	0.373898	0.977571	0.946497	0.857255	0.683888	0.978109	0.866951	0.818128	0.671659	0.799536	0.756232	0.738919	0.622816
618	0	0.698737	0.302028	0.241033	0.375516	0.636418	0.873357	0.749638	0.294265	0.115582	0.835527	0.7281	0.677132	0.9428	0.834229	0.858401	0.590808	0.75192	0.559742	0.639366	0.472512
619	0	0.0260203	0.100609	0.190697	0.187979	0.0171219	0.209019	0.462605	0.253576	0.0152091	0.109281	0.511521	0.263725	0.0121125	0.162609	0.286474	0.0658321	0.0208843	0.143052	0.111985	0.0267543
620	0	0.455786	0.345457	0.122224	0.0724078	0.76309	0.971865	0.955215	0.911121	0.842342	0.959522	0.925539	0.826389	0.837386	0.938005	0.937433	0.840062	0.888232	0.722147	0.804286	0.777994
621	0	0.923594	0.485447	0.373672	0.758989	0.715838	0.920616	0.860228	0.814606	0.951748	0.948042	0.936221	0.880643	0.975334	0.956962	0.950505	0.86507	0.981984	0.93356	0.93562	0.89202
622	0	0.376824	0.512756	0.518558	0.795241	0.809987	0.974267	0.968068	0.956082	0.815776	0.956929	0.948373	0.901838	0.448672	0.978302	0.971436	0.891692	0.88051	0.883394	0.887272	0.844333
623	1	0.246104	0.688365	0.810687	0.708618	0.752127	0.93694	0.968153	0.879478	0.279397	0.966595	0.976063	0.9024	0.739554	0.942078	0.971279	0.889765	0.302929	0.329401	0.5538	0.258687
624	0	0.0515626	0.075979	0.0519352	0.0235957	0.12522	0.499597	0.453585	0.141549	0.0413273	0.419465	0.378591	0.190285	0.2387	0.593899	0.603291	0.349907	0.253872	0.193552	0.317271	0.161598
625	0	0.0870365	0.0868292	0.0558549	0.0288132	0.170389	0.410154	0.388214	0.132831	0.0261597	0.154734	0.219395	0.16134	0.179643	0.295563	0.410139	0.17277	0.933759	0.378599	0.281389	0.0953904
626	0	0.044688	0.26014	0.389822	0.226805	0.144191	0.582264	0.742703	0.888341	0.19242	0.936947	0.937699	0.961446	0.1231	0.743694	0.824512	0.907308	0.383391	0.180287	0.34419	0.445612
627	1	0.997693	0.993152	0.996306	0.999306	0.997571	0.996692	0.997397	0.996654	0.997062	0.999661	0.999367	0.999597	0.99915	0.99896	0.998815	0.998362	0.962299	0.918271	0.981784	0.982446
628	0	0.585726	0.384446	0.502571	0.261212	0.853635	0.950571	0.843135	0.666737	0.927311	0.936779	0.78383	0.551347	0.949998	0.969475	0.913077	0.482311	0.70319	0.724173	0.794999	0.513749
629	0	0.1646	0.169709	0.119014	0.066024	0.426363	0.736327	0.881263	0.387342	0.755717	0.551377	0.564141	0.0793228	0.184059	0.810423	0.566971	0.240998	0.933162	0.856248	0.813655	0.416283
630	0	0.574605	0.279839	0.242501	0.142664	0.432552	0.606492	0.344885	0.197872	0.0290988	0.154736	0.236868	0.113147	0.153697	0.472289	0.575629	0.275338	0.558932	0.485659	0.449796	0.183973
631	0	0.247934	0.121194	0.103532	0.140525	0.247844	0.759948	0.771366	0.521329	0.290399	0.675711	0.802221	0.641402	0.283438	0.423291	0.544114	0.289987	0.772815	0.71807	0.678691	0.508245
632	1	0.999284	0.981446	0.995164	0.998982	0.984468	0.990269	0.994278	0.991453	0.997523	0.998677	0.99625	0.99383	0.99784	0.995138	0.995452	0.993276	0.770137	0.847129	0.970391	0.973445
633	0	0.299406	0.130149	0.126253	0.0698949	0.286958	0.875274	0.758043	0.539878	0.190675	0.531405	0.589822	0.461799	0.733812	0.616479	0.606786	0.434113	0.661444	0.566266	0.503088	0.357016
634	0	0.278614	0.332108	0.450491	0.0960559	0.823964	0.924756	0.780924	0.614506	0.530457	0.889441	0.629537	0.495298	0.932465	0.931063	0.665191	0.241521	0.565841	0.799429	0.852833	0.539045
635	0	0.180704	0.165151	0.13865	0.0539973	0.313211	0.612818	0.65805	0.576038	0.123656	0.328646	0.378018	0.271302	0.233104	0.347739	0.425422	0.378448	0.354473	0.3629	0.364264	0.161511
636	0	0.405237	0.15401	0.127228	0.13763	0.556945	0.878315	0.729726	0.230517	0.473893	0.714923	0.672092	0.551896	0.573679	0.672627	0.650734	0.351418	0.840107	0.81579	0.799884	0.501014
637	0	0.85795	0.612163	0.564909	0.0941353	0.591292	0.651193	0.385746	0.116627	0.756954	0.849722	0.440378	0.244519	0.914365	0.893709	0.701424	0.327723	0.731895	0.620777	0.789996	0.419348
638	0	0.0261731	0.0840393	0.0447478	0.00860792	0.130539	0.457972	0.629818	0.264702	0.0306212	0.160526	0.4119	0.167916	0.0655662	0.318516	0.570391	0.241469	0.0193542	0.103011	0.102312	0.033801
639	1	0.996756	0.979738	0.989263	0.992374	0.98893	0.9952	0.995196	0.994424	0.998749	0.99894	0.998954	0.998918	0.998199	0.997597	0.997453	0.997282	0.967636	0.94023	0.979388	0.976527
640	1	0.305862	0.281269	0.650651	0.552474	0.383566	0.799214	0.86794	0.708454	0.122054	0.813597	0.837155	0.777289	0.323588	0.751822	0.744697	0.610563	0.38873	0.385633	0.591124	0.407538
641	1	0.885204	0.979654	0.988901	0.997952	0.988088	0.994753	0.99475	0.994188	0.994884	0.999058	0.998742	0.998293	0.989105	0.997396	0.997414	0.996621	0.7732	0.847526	0.952314	0.934359
642	1	0.999812	0.999118	0.999213	0.99981	0.996803	0.999173	0.998727	0.99868	0.99959	0.999794	0.999449	0.99953	0.99944	0.999849	0.99975	0.999576	0.995503	0.991879	0.991568	0.991062
643	0	0.263772	0.160574	0.117515	0.0971667	0.584731	0.948667	0.887458	0.795968	0.412198	0.843242	0.791612	0.710803	0.578697	0.856797	0.790685	0.668478	0.901286	0.686203	0.627701	0.560748
644	0	0.116252	0.129909	0.0791107	0.0139914	0.343029	0.766599	0.648116	0.647019	0.136976	0.578672	0.580539	0.43113	0.759691	0.93238	0.928969	0.627586	0.647446	0.604886	0.608907	0.410098
645	1	0.993591	0.895281	0.938893	0.94134	0.953983	0.940564	0.63231	0.349945	0.967209	0.974689	0.948778	0.909664	0.948961	0.985688	0.981233	0.965666	0.751218	0.882106	0.932189	0.765074
646	1	0.996828	0.990053	0.99508	0.998869	0.994215	0.993834	0.996223	0.995028	0.998655	0.99896	0.998206	0.996638	0.99826	0.998773	0.998162	0.99665	0.922536	0.861882	0.877024	0.844078
647	1	0.914247	0.968778	0.98847	0.989292	0.962898	0.987883	0.995201	0.992531	0.998962	0.99909	0.998463	0.998323	0.995692	0.997546	0.997728	0.99694	0.726654	0.861793	0.9471	0.955579
648	1	0.999315	0.994555	0.985189	0.992312	0.99847	0.994615	0.987147	0.982369	0.999532	0.996996	0.997409	0.997483	0.999014	0.99919	0.998879	0.997089	0.96604	0.89938	0.905061	0.92686
649	0	0.0531618	0.0638311	0.0509562	0.0110254	0.107562	0.330764	0.419623	0.245743	0.0266635	0.099185	0.153251	0.0675627	0.097866	0.35528	0.314178	0.145183	0.427093	0.444442	0.459791	0.285708
650	0	0.312326	0.154475	0.29916	0.142346	0.336243	0.541561	0.263767	0.205079	0.176785	0.670595	0.432893	0.280928	0.441098	0.640747	0.36185	0.237834	0.151593	0.340503	0.416555	0.189139
651	0	0.0896117	0.035907	0.00383034	0.00540031	0.0491579	0.135517	0.158159	0.0245872	0.0228775	0.0517236	0.167516	0.0346246	0.0159555	0.249697	0.152016	0.14872	0.594469	0.425675	0.547092	0.266802
652	0	0.0559387	0.0984245	0.156167	0.0275149	0.124103	0.53464	0.480357	0.344552	0.279038	0.283665	0.257188	0.19165	0.141803	0.439136	0.500768	0.230707	0.271941	0.209858	0.160033	0.0607519
653	0	0.270328	0.108936	0.0965303	0.060951	0.10048	0.365631	0.251698	0.149404	0.0556388	0.378348	0.304113	0.211478	0.234922	0.221999	0.133161	0.0551766	0.504665	0.426415	0.449964	0.214613
654	0	0.159454	0.211505	0.502668	0.416417	0.774899	0.879226	0.805328	0.620442	0.0577735	0.53553	0.444618	0.315936	0.274242	0.641653	0.637866	0.341571	0.299813	0.375239	0.478229	0.25599
655	0	0.159312	0.122179	0.110955	0.0458219	0.405198	0.586449	0.427379	0.277279	0.228711	0.358634	0.326749	0.225009	0.596125	0.562166	0.439169	0.205735	0.556302	0.729367	0.669957	0.330555
656	0	0.090743	0.0466622	0.0560965	0.0281041	0.328205	0.588063	0.557605	0.34454	0.0588042	0.323744	0.319314	0.214111	0.230908	0.374021	0.504308	0.23811	0.835568	0.628769	0.65595	0.417296
657	0	0.05933	0.0904155	0.104231	0.01844	0.213855	0.569047	0.753076	0.574693	0.0763996	0.63941	0.622892	0.381709	0.117069	0.624752	0.753545	0.558456	0.682672	0.592579	0.548143	0.353882
658	1	0.999725	0.998729	0.997608	0.998686	0.997133	0.99293	0.980264	0.988147	0.999073	0.998793	0.998412	0.996565	0.998124	0.99856	0.997957	0.996891	0.997171	0.975197	0.972267	0.942869
659	1	0.958563	0.977326	0.983071	0.989179	0.933731	0.967378	0.986036	0.947696	0.994086	0.987733	0.995567	0.99741	0.996869	0.996929	0.997496	0.991457	0.968989	0.895791	0.96095	0.941845
660	0	0.736453	0.685453	0.694867	0.829518	0.931901	0.957679	0.888466	0.788938	0.984721	0.900609	0.78549	0.63113	0.883564	0.93511	0.938478	0.855067	0.974833	0.915073	0.870281	0.770102
661	0	0.325771	0.69212	0.75051	0.461889	0.459616	0.915527	0.899751	0.911469	0.465794	0.951145	0.978084	0.967354	0.527817	0.945837	0.961145	0.955468	0.200998	0.281271	0.599885	0.510798
662	0	0.0803509	0.0560874	0.0314163	0.004929	0.222367	0.634634	0.677842	0.431614	0.0760792	0.427169	0.524023	0.301336	0.136284	0.459967	0.478049	0.269562	0.436907	0.328277	0.365427	0.276706
663	1	0.999564	0.995971	0.997124	0.999283	0.981402	0.991506	0.993178	0.989775	0.999479	0.999454	0.999043	0.998668	0.997557	0.997437	0.997233	0.996973	0.992683	0.985687	0.986607	0.984233
664	0	0.0782286	0.0842725	0.0292855	0.00278832	0.179043	0.613373	0.733881	0.650749	0.111546	0.542273	0.511106	0.404148	0.165034	0.525511	0.647012	0.500843	0.701336	0.604473	0.53929	0.320218
665	0	0.0317165	0.0251627	0.00291513	0.000869714	0.0310436	0.123097	0.0601863	0.0101382	0.0425632	0.0851794	0.0818244	0.00672068	0.0740134	0.054948	0.0623018	0.00792018	0.0690065	0.0920679	0.14106	0.00853438
666	0	0.399192	0.166092	0.0294772	0.00649777	0.711366	0.832947	0.796835	0.46322	0.464074	0.864365	0.706329	0.536966	0.746103	0.692722	0.684033	0.602334	0.528296	0.678278	0.771582	0.661868
667	0	0.458586	0.487836	0.360322	0.0556378	0.673386	0.876362	0.712723	0.580316	0.753615	0.945965	0.803072	0.509677	0.857891	0.965923	0.945597	0.868196	0.531184	0.573976	0.826464	0.816981
668	0	0.109526	0.0524631	0.023643	0.00554234	0.23038	0.158983	0.228069	0.0805396	0.0820895	0.310623	0.248337	0.119663	0.0847135	0.215144	0.227826	0.0826508	0.186598	0.229778	0.216172	0.0779419
669	0	0.135827	0.162344	0.318086	0.0681582	0.42735	0.670336	0.325837	0.204734	0.425767	0.490547	0.302481	0.185653	0.84894	0.703435	0.426016	0.180243	0.16866	0.305393	0.487964	0.20512
670	0	0.0795009	0.111881	0.0535764	0.0279812	0.0666682	0.314297	0.475895	0.22151	0.136107	0.52228	0.633151	0.424704	0.0958506	0.475645	0.566088	0.310943	0.203195	0.308416	0.26203	0.101256
671	0	0.146911	0.222044	0.142008	0.115697	0.304746	0.879401	0.751474	0.731481	0.152257	0.901647	0.782961	0.669571	0.883717	0.979056	0.960076	0.82893	0.370348	0.406046	0.674444	0.647695
672	0	0.729743	0.431949	0.500823	0.0954978	0.438513	0.883974	0.71657	0.569603	0.582879	0.945683	0.62389	0.463443	0.948435	0.97342	0.888307	0.534949	0.527955	0.79932	0.885481	0.684597
673	0	0.0942144	0.120155	0.119699	0.0337816	0.124623	0.491232	0.441144	0.299168	0.0347219	0.174643	0.278249	0.182901	0.151894	0.501381	0.401256	0.220896	0.135774	0.250294	0.314561	0.110269
674	0	0.113753	0.0975222	0.27441	0.0476473	0.201739	0.835928	0.876952	0.850156	0.145332	0.631009	0.685304	0.539212	0.364732	0.70682	0.891815	0.631584	0.732387	0.622223	0.74428	0.608282
675	0	0.324668	0.47122	0.680742	0.779176	0.85967	0.923082	0.934147	0.859143	0.660527	0.845823	0.78597	0.682159	0.808923	0.939912	0.970281	0.866467	0.463078	0.63239	0.694238	0.542375
676	0	0.106878	0.152007	0.0540299	0.0198709	0.284507	0.52805	0.477055	0.469179	0.0466571	0.282914	0.346914	0.26425	0.0963376	0.742248	0.58685	0.33709	0.542959	0.609437	0.677266	0.438415
677	0	0.275954	0.119107	0.0301543	0.0134306	0.530035	0.72505	0.634135	0.273142	0.89128	0.87338	0.692171	0.361701	0.561803	0.595893	0.697862	0.335936	0.0863136	0.26534	0.365794	0.161122
678	0	0.119948	0.213142	0.210335	0.0860719	0.806231	0.97003	0.945507	0.904038	0.305869	0.933227	0.868959	0.676613	0.830929	0.984494	0.973736	0.839	0.59713	0.756394	0.890527	0.817524
679	0	0.342077	0.575027	0.560766	0.28473	0.704397	0.917268	0.847801	0.815587	0.64465	0.795728	0.714705	0.636705	0.775627	0.958432	0.951439	0.800457	0.677234	0.568253	0.668523	0.416493
680	0	0.257598	0.276455	0.316847	0.176898	0.739249	0.951621	0.887878	0.806399	0.517858	0.925584	0.746366	0.73897	0.833043	0.988009	0.972091	0.928172	0.89206	0.794428	0.890002	0.746342
681	1	0.999338	0.995615	0.985047	0.957456	0.992815	0.995299	0.995229	0.996295	0.999176	0.998682	0.997944	0.998581	0.999042	0.998805	0.9989	0.998808	0.994317	0.986362	0.981429	0.980205
682	0	0.868578	0.440539	0.789597	0.634678	0.951584	0.980143	0.92296	0.869624	0.998604	0.993705	0.983363	0.963159	0.981557	0.986226	0.983521	0.945416	0.947926	0.935856	0.909776	0.869619
683	1	0.999738	0.997749	0.999495	0.999931	0.989611	0.997802	0.997563	0.996729	0.99806	0.999598	0.999445	0.998999	0.999395	0.999163	0.998681	0.998011	0.800188	0.875803	0.971181	0.971916
684	0	0.0898102	0.0735701	0.216698	0.0761084	0.0516465	0.456469	0.392584	0.248484	0.125754	0.808475	0.707387	0.501168	0.327922	0.573464	0.613726	0.399133	0.351342	0.366979	0.455103	0.294777
685	0	0.0807631	0.0547196	0.0921015	0.0227946	0.174324	0.403441	0.293468	0.130274	0.0370518	0.39771	0.44636	0.314179	0.167764	0.57762	0.531084	0.210659	0.676978	0.361147	0.427494	0.196971
686	1	0.247147	0.716634	0.895133	0.995922	0.886388	0.959445	0.924401	0.972599	0.992728	0.99317	0.99573	0.98962	0.987191	0.987067	0.994778	0.991466	0.958057	0.668902	0.640492	0.470408
687	1	0.999902	0.999819	0.999887	0.999975	0.999867	0.999671	0.999464	0.999423	0.999885	0.999883	0.999824	0.999841	0.999714	0.999533	0.999762	0.999632	0.993635	0.994065	0.992778	0.989756
688	0	0.0226205	0.0444354	0.0332351	0.0108592	0.0684798	0.179579	0.322886	0.198728	0.010893	0.24534	0.394892	0.27387	0.0243407	0.0866108	0.25477	0.157637	0.113319	0.476899	0.374532	0.12446
689	0	0.130315	0.0791387	0.0651553	0.019056	0.407437	0.521405	0.42778	0.248456	0.0212572	0.108073	0.144196	0.0784583	0.398842	0.240405	0.229609	0.104236	0.314731	0.488751	0.404659	0.123012
690	0	0.0591499	0.0748043	0.0520049	0.0116781	0.096356	0.485654	0.469514	0.330138	0.0360591	0.375993	0.28422	0.204462	0.568613	0.387032	0.407675	0.275602	0.382907	0.425362	0.388815	0.250233
691	0	0.0555549	0.171098	0.124864	0.0605782	0.189028	0.342364	0.31258	0.179331	0.0594345	0.110856	0.195789	0.110536	0.141839	0.362815	0.439016	0.329683	0.0298418	0.118057	0.284138	0.0922474
692	0	0.0618812	0.0548496	0.0556738	0.0115097	0.288805	0.444439	0.442113	0.333388	0.168713	0.319768	0.326289	0.198651	0.459573	0.542425	0.70133	0.471147	0.600957	0.533272	0.530531	0.32824
693	0	0.0775552	0.11837	0.0482634	0.0127254	0.407543	0.817463	0.696904	0.547444	0.0337786	0.449727	0.406611	0.237888	0.231509	0.878162	0.745403	0.393572	0.475444	0.472108	0.576429	0.257898
694	0	0.0626458	0.0692791	0.046891	0.00468072	0.118896	0.241363	0.455334	0.251589	0.018736	0.123083	0.22568	0.144975	0.0655705	0.247477	0.377614	0.193341	0.193407	0.222535	0.261315	0.219304
695	0	0.0204204	0.161079	0.551882	0.345982	0.0591255	0.448515	0.637381	0.359904	0.0184939	0.498597	0.817051	0.667569	0.0635629	0.692792	0.87471	0.903936	0.0803389	0.129637	0.205811	0.208521
696	0	0.219795	0.165687	0.164798	0.0210683	0.205963	0.47345	0.457441	0.216458	0.089621	0.533849	0.367672	0.142392	0.19577	0.485182	0.428729	0.145458	0.412068	0.450967	0.290796	0.0591903
697	0	0.549891	0.216373	0.231019	0.162972	0.308853	0.800624	0.603184	0.298153	0.0502918	0.392714	0.29068	0.224732	0.147414	0.839989	0.731756	0.318203	0.283176	0.615951	0.603501	0.34297
698	1	0.999072	0.994475	0.996624	0.999764	0.997343	0.997032	0.997455	0.996423	0.998589	0.999425	0.999447	0.999345	0.997182	0.998003	0.998821	0.998193	0.939837	0.93358	0.977043	0.977391
699	1	0.99759	0.993198	0.967668	0.782588	0.97449	0.986166	0.974282	0.95077	0.830182	0.937299	0.888103	0.678057	0.996238	0.995933	0.994125	0.985617	0.934112	0.829373	0.8641	0.827982
700	0	0.103965	0.263454	0.21826	0.0467039	0.877398	0.716761	0.430535	0.395127	0.568617	0.795589	0.360415	0.181436	0.756605	0.767742	0.829773	0.432452	0.447148	0.492554	0.457029	0.190168
701	0	0.0283013	0.0564741	0.0130663	0.00637894	0.0708094	0.548318	0.670512	0.485273	0.0236932	0.136194	0.468117	0.29226	0.0225858	0.567886	0.618638	0.421869	0.054171	0.0913399	0.148247	0.0977887
702	1	0.99987	0.999815	0.999936	0.999989	0.999932	0.999918	0.999842	0.999845	0.999897	0.999926	0.999922	0.999985	0.999709	0.999959	0.999969	0.999963	0.998387	0.996388	0.994562	0.99459
703	0	0.0920747	0.0717754	0.0840391	0.0363429	0.275982	0.609647	0.573745	0.324249	0.140352	0.537893	0.280044	0.198921	0.381545	0.580571	0.440798	0.259584	0.389549	0.533152	0.605282	0.320074
704	0	0.104316	0.328909	0.72117	0.359731	0.395672	0.920655	0.714221	0.514072	0.763817	0.945119	0.850683	0.707441	0.883296	0.966962	0.941106	0.738695	0.520663	0.597871	0.779484	0.472718
705	0	0.231814	0.169731	0.220349	0.091356	0.714486	0.699605	0.414568	0.222757	0.698879	0.807953	0.625479	0.292081	0.796401	0.857569	0.764695	0.362936	0.325214	0.500261	0.659529	0.334316
706	0	0.206795	0.294123	0.282248	0.140425	0.574214	0.767232	0.487399	0.28511	0.265932	0.79582	0.538478	0.262168	0.865981	0.97322	0.961855	0.727742	0.467803	0.475273	0.718595	0.682488
707	0	0.0790829	0.100318	0.0830411	0.0420055	0.260419	0.336939	0.161762	0.127895	0.0898501	0.322118	0.169169	0.128745	0.111476	0.492265	0.246804	0.0429463	0.489936	0.428298	0.507112	0.139936
708	0	0.102618	0.126194	0.0934364	0.0323522	0.108659	0.197331	0.221255	0.14174	0.0179254	0.10604	0.164179	0.0891349	0.151034	0.415961	0.363991	0.148968	0.185339	0.308625	0.390609	0.134035
709	1	0.868694	0.96283	0.991279	0.994419	0.723437	0.952108	0.994188	0.995401	0.658131	0.98883	0.996529	0.996771	0.98496	0.996448	0.997432	0.997153	0.809747	0.703252	0.941821	0.939678
710	0	0.0352206	0.0520653	0.0283869	0.00775368	0.186174	0.471279	0.439357	0.324819	0.0388077	0.287729	0.382698	0.223983	0.130623	0.523618	0.437141	0.157206	0.316761	0.273065	0.549775	0.354269
711	0	0.0273868	0.0304955	0.0161475	0.00362403	0.038993	0.158664	0.309557	0.148597	0.0244643	0.0601912	0.204195	0.0977591	0.0192163	0.0936982	0.274172	0.0598701	0.0348293	0.108079	0.111792	0.0510705
712	0	0.207217	0.120116	0.0345454	0.0149199	0.239215	0.329905	0.192857	0.0298176	0.125411	0.520626	0.22909	0.128714	0.109702	0.260766	0.250016	0.0594474	0.0462057	0.230315	0.227979	0.0776296
713	0	0.0427023	0.0399987	0.0422178	0.01081	0.122541	0.220482	0.383596	0.277571	0.0246574	0.0702807	0.08398	0.0577925	0.0139228	0.114099	0.27069	0.10474	0.210041	0.310104	0.186406	0.0843719
714	0	0.908071	0.887181	0.806695	0.887189	0.866407	0.988161	0.971192	0.891727	0.885193	0.968198	0.89606	0.784183	0.979523	0.988665	0.978401	0.95514	0.994907	0.968647	0.95131	0.940486
715	0	0.0844652	0.150747	0.160076	0.0793469	0.484455	0.563291	0.455913	0.343996	0.0527043	0.178177	0.276178	0.1615	0.082889	0.548705	0.475743	0.148712	0.582527	0.486427	0.556488	0.303604
716	0	0.136824	0.217438	0.267965	0.109058	0.498271	0.738679	0.65529	0.469951	0.377219	0.728366	0.599765	0.362561	0.874491	0.783587	0.715191	0.399226	0.55297	0.547627	0.615827	0.418634
717	0	0.0681067	0.0789954	0.0386904	0.009408	0.199261	0.482074	0.415817	0.209211	0.0801601	0.294552	0.327864	0.150362	0.156385	0.323426	0.405944	0.123724	0.289963	0.404753	0.461777	0.182762
718	0	0.188325	0.21635	0.4916	0.755551	0.833657	0.889743	0.702243	0.695002	0.823752	0.892539	0.838736	0.613134	0.530438	0.910897	0.920651	0.805739	0.362839	0.485513	0.775164	0.576665
719	1	0.99451	0.984998	0.989652	0.997745	0.924093	0.943413	0.978087	0.980106	0.973292	0.946035	0.939024	0.980515	0.995794	0.996595	0.997493	0.996267	0.702219	0.659533	0.79165	0.67498
720	0	0.123248	0.152599	0.135295	0.0520526	0.254104	0.660339	0.492141	0.433599	0.0517728	0.300808	0.247641	0.11656	0.166925	0.599988	0.291432	0.109353	0.370678	0.361687	0.5275	0.390318
721	0	0.101567	0.208414	0.0928107	0.0340044	0.236907	0.493034	0.351478	0.255485	0.245412	0.62254	0.568236	0.245209	0.491167	0.830514	0.847266	0.633978	0.49501	0.323385	0.519223	0.351756
722	0	0.772929	0.326329	0.160216	0.0938931	0.45325	0.893701	0.764465	0.700176	0.666887	0.744419	0.861473	0.788427	0.628527	0.853598	0.880874	0.753191	0.157979	0.510397	0.656329	0.525474
723	0	0.1527	0.509476	0.351869	0.153754	0.284955	0.821971	0.637371	0.560432	0.363925	0.832335	0.482881	0.41162	0.697476	0.910645	0.877545	0.57079	0.538078	0.470635	0.57911	0.338717
724	0	0.438519	0.435039	0.205785	0.0359178	0.789067	0.958068	0.911739	0.800454	0.970268	0.935768	0.795979	0.676427	0.975115	0.95319	0.916283	0.797044	0.991331	0.896304	0.882352	0.822845
725	1	0.998341	0.996718	0.997665	0.999594	0.999477	0.99906	0.998812	0.999002	0.999566	0.999525	0.999494	0.99973	0.997857	0.999219	0.999342	0.99867	0.994548	0.979707	0.983954	0.979839
726	0	0.17169	0.111762	0.0707573	0.026189	0.29389	0.464194	0.324971	0.288462	0.178487	0.285491	0.330352	0.264086	0.558432	0.456189	0.498072	0.400488	0.311927	0.347539	0.37374	0.165628
727	0	0.520336	0.254483	0.145003	0.0208728	0.500943	0.866498	0.866799	0.72224	0.454278	0.85678	0.705205	0.486018	0.463812	0.734075	0.733499	0.499403	0.703148	0.854428	0.790338	0.632372
728	0	0.0342667	0.0689982	0.0316999	0.00727074	0.0181238	0.0713567	0.180821	0.0988294	0.0186567	0.0896814	0.137773	0.146681	0.013832	0.157414	0.206702	0.0954834	0.355876	0.347165	0.244507	0.141654
729	1	0.998217	0.968272	0.976718	0.983982	0.913422	0.940518	0.988922	0.991606	0.997273	0.996598	0.997878	0.9944	0.998319	0.994309	0.995967	0.991006	0.97631	0.948419	0.940244	0.834299
730	0	0.0655174	0.123887	0.0976264	0.0198542	0.406947	0.770052	0.652149	0.457541	0.115419	0.447906	0.533386	0.33509	0.492735	0.68559	0.705513	0.360384	0.181577	0.278437	0.357072	0.209904
731	0	0.0915702	0.174146	0.320049	0.123131	0.404591	0.716294	0.53507	0.305272	0.484015	0.696567	0.330395	0.152896	0.459784	0.746738	0.581693	0.243207	0.139877	0.24723	0.320694	0.186069
732	0	0.0471857	0.107985	0.0896194	0.106777	0.115166	0.472271	0.572507	0.399724	0.0220373	0.121834	0.369466	0.227479	0.0560817	0.334707	0.425803	0.219696	0.478952	0.385837	0.434816	0.149425
733	0	0.15928	0.625554	0.362003	0.237256	0.787594	0.82388	0.581309	0.420475	0.117438	0.782145	0.508172	0.351398	0.59447	0.898631	0.73294	0.551733	0.370494	0.452021	0.746562	0.629998
734	0	0.143072	0.246783	0.230564	0.260118	0.823314	0.934198	0.865633	0.836567	0.543912	0.799525	0.803388	0.879575	0.789153	0.831038	0.842182	0.799043	0.679659	0.541206	0.589072	0.529424
735	0	0.0458521	0.139998	0.0465046	0.0114985	0.27127	0.625203	0.707238	0.442447	0.0573471	0.348991	0.499948	0.262076	0.203793	0.432775	0.618214	0.280092	0.481065	0.477088	0.586659	0.406259
736	0	0.997644	0.954173	0.898594	0.97848	0.573051	0.396	0.545439	0.255389	0.955277	0.819088	0.849514	0.38341	0.590636	0.876405	0.732803	0.617961	0.633625	0.791191	0.844137	0.796215
737	0	0.0923652	0.131853	0.086427	0.0309598	0.346278	0.83138	0.841544	0.618111	0.123542	0.378977	0.419562	0.277605	0.241722	0.770772	0.717597	0.322318	0.577563	0.617003	0.65036	0.450525
738	0	0.169343	0.289256	0.138783	0.104638	0.637731	0.877278	0.902815	0.87835	0.678015	0.946393	0.924762	0.880763	0.981543	0.936894	0.961077	0.937418	0.788482	0.745246	0.785035	0.846033
739	0	0.0568905	0.107042	0.0569871	0.0139852	0.443959	0.710608	0.502872	0.367859	0.138656	0.598628	0.425972	0.21169	0.571273	0.665927	0.635791	0.331194	0.103805	0.200453	0.226997	0.0702104
740	0	0.578567	0.308641	0.56612	0.360001	0.797607	0.974198	0.944345	0.900233	0.920463	0.964378	0.851736	0.714907	0.95435	0.941763	0.953211	0.890359	0.974366	0.916694	0.879277	0.827493
741	0	0.974961	0.445216	0.103249	0.045745	0.965838	0.995422	0.996658	0.99311	0.985007	0.989398	0.997657	0.997252	0.974795	0.99505	0.996714	0.985657	0.996782	0.983582	0.968823	0.95037
742	1	0.0325922	0.0396697	0.0139544	0.0323081	0.148926	0.406581	0.575848	0.217445	0.0557617	0.23946	0.611732	0.53128	0.0505939	0.19031	0.237741	0.118459	0.260712	0.305802	0.380099	0.132998
743	0	0.0394539	0.0836357	0.0197332	0.00234709	0.0181293	0.154886	0.160548	0.14859	0.0143877	0.0362888	0.107641	0.0542267	0.0443953	0.171493	0.312207	0.105938	0.391283	0.398549	0.393533	0.12796
744	0	0.149088	0.117483	0.0816902	0.0187348	0.404005	0.371355	0.0825203	0.0245213	0.626048	0.451288	0.278939	0.0920079	0.5034	0.444691	0.278328	0.0927579	0.301101	0.454714	0.454539	0.122056
745	0	0.151355	0.0434176	0.0104544	0.00173599	0.215353	0.181683	0.139983	0.0170138	0.0427709	0.0407633	0.0908882	0.00875722	0.0285657	0.168838	0.111249	0.0290677	0.481792	0.195341	0.284538	0.0819517
746	0	0.0547407	0.254016	0.494432	0.308337	0.40087	0.79317	0.635517	0.45589	0.101983	0.874715	0.956148	0.849888	0.22437	0.829871	0.731977	0.639118	0.51423	0.288542	0.376642	0.179132
747	1	0.783462	0.873718	0.922377	0.945623	0.936644	0.982756	0.982481	0.940667	0.939396	0.994153	0.994908	0.976574	0.976873	0.987411	0.989189	0.961033	0.826899	0.816475	0.879088	0.544328
748	1	0.999669	0.923269	0.780834	0.290727	0.973371	0.977565	0.984938	0.891394	0.884969	0.967727	0.824791	0.752283	0.996487	0.996243	0.996897	0.990307	0.98357	0.875116	0.873206	0.886909
749	1	0.990086	0.958718	0.995763	0.999565	0.854891	0.973091	0.99523	0.995019	0.982237	0.996949	0.996521	0.996225	0.993176	0.994866	0.996989	0.997088	0.32803	0.314842	0.755332	0.712618
750	0	0.0776007	0.0758905	0.0523998	0.00377376	0.253247	0.549068	0.576743	0.399749	0.0231303	0.153482	0.309653	0.262286	0.0950284	0.485265	0.583108	0.354473	0.162909	0.282872	0.289043	0.156994
751	1	0.996677	0.99511	0.999176	0.999831	0.990575	0.997999	0.997508	0.996013	0.998925	0.999083	0.998668	0.998629	0.999249	0.999328	0.998736	0.998075	0.740773	0.795722	0.954447	0.970412
752	0	0.0901176	0.127661	0.102133	0.0199124	0.249307	0.743149	0.427916	0.265737	0.0702177	0.46976	0.369649	0.140866	0.308511	0.680666	0.434824	0.149252	0.421719	0.580371	0.606375	0.33008
753	0	0.562825	0.301217	0.350661	0.0917349	0.423355	0.825762	0.818138	0.707538	0.271023	0.701404	0.695165	0.517873	0.710607	0.753638	0.712738	0.526034	0.587337	0.50075	0.474788	0.317853
754	0	0.467097	0.0360768	0.00953871	0.00557909	0.129621	0.485673	0.814696	0.526255	0.743702	0.851861	0.929121	0.887499	0.276184	0.742551	0.744263	0.601851	0.874307	0.942514	0.938741	0.812375
755	0	0.0728783	0.0976648	0.187732	0.0647159	0.110488	0.533118	0.343639	0.237151	0.0913859	0.307623	0.281606	0.16593	0.238628	0.481613	0.477417	0.215001	0.0630269	0.178177	0.285863	0.133172
756	0	0.0366146	0.0221913	0.00553843	0.00186411	0.0959305	0.152923	0.125133	0.0154482	0.0470657	0.0712862	0.15562	0.0134825	0.0309317	0.21486	0.183245	0.0613629	0.133125	0.197629	0.224568	0.0642254
757	0	0.0506844	0.0871288	0.0396983	0.0113159	0.251898	0.730427	0.564163	0.30391	0.0559806	0.494126	0.566977	0.396128	0.434412	0.812892	0.671182	0.427103	0.228927	0.377474	0.42674	0.192471
758	0	0.129112	0.0690119	0.0428032	0.0169466	0.194521	0.492553	0.366132	0.11959	0.0533126	0.554309	0.466302	0.245117	0.190849	0.694883	0.654842	0.446341	0.255272	0.264677	0.503348	0.0990333
759	0	0.157258	0.127957	0.0658916	0.0229176	0.7545	0.855669	0.839553	0.64732	0.431513	0.963702	0.951399	0.806942	0.886993	0.910556	0.836447	0.668557	0.346481	0.544621	0.694501	0.661566
760	0	0.07046	0.0803441	0.0332497	0.0176582	0.0686899	0.170487	0.303187	0.187667	0.0397209	0.329221	0.475004	0.267185	0.118515	0.34222	0.569925	0.431488	0.119571	0.173055	0.303843	0.152227
761	0	0.0635223	0.0480376	0.0245391	0.00444057	0.093259	0.431338	0.297784	0.091349	0.1511	0.341968	0.342592	0.169313	0.336949	0.395465	0.498326	0.107499	0.21146	0.147394	0.228008	0.123205
762	0	0.194946	0.165771	0.0510145	0.00504726	0.0646021	0.381281	0.398591	0.124666	0.735289	0.358455	0.384888	0.169969	0.374402	0.492078	0.424693	0.187986	0.304329	0.259195	0.46605	0.263045
763	1	0.999673	0.99844	0.999024	0.999831	0.998615	0.998278	0.997232	0.99652	0.999034	0.99922	0.998988	0.998805	0.999431	0.999305	0.998837	0.99753	0.986523	0.947451	0.958164	0.96115
764	0	0.0308031	0.0182508	0.00148138	0.00111732	0.00285705	0.0197411	0.0662241	0.0100412	0.00288521	0.00995354	0.0155673	0.0043431	0.00251378	0.0233572	0.0390603	0.0136074	0.644843	0.654097	0.503094	0.0316628
765	0	0.380642	0.0575767	0.0192267	0.0134873	0.474343	0.693435	0.609865	0.219451	0.0613814	0.205856	0.291367	0.158567	0.201657	0.362884	0.48117	0.209159	0.353479	0.430498	0.601831	0.262479
766	1	0.127786	0.15932	0.300642	0.158538	0.351082	0.846094	0.857183	0.729124	0.55201	0.95218	0.979052	0.951258	0.684767	0.952302	0.974515	0.981704	0.207038	0.476351	0.790883	0.917537
767	0	0.077402	0.0680994	0.0276371	0.00306264	0.648606	0.735886	0.596072	0.441281	0.490944	0.782789	0.504998	0.412905	0.672963	0.738446	0.846729	0.596683	0.851199	0.688572	0.531498	0.373612
768	0	0.0382872	0.0528268	0.0407042	0.0101795	0.178076	0.512148	0.566808	0.39219	0.0218984	0.173696	0.283092	0.151231	0.205903	0.45293	0.487029	0.270541	0.557879	0.545266	0.564608	0.181321
769	1	0.999831	0.998818	0.998577	0.999721	0.998992	0.998994	0.999041	0.999234	0.999666	0.999588	0.999558	0.999723	0.999647	0.999609	0.99949	0.999331	0.993134	0.97637	0.982249	0.975743
770	0	0.151953	0.16431	0.238803	0.0336747	0.72394	0.875215	0.504322	0.309612	0.246008	0.734443	0.462912	0.278561	0.632501	0.930867	0.866302	0.52146	0.711636	0.645275	0.7621	0.489241
771	0	0.0393558	0.094265	0.0627641	0.0151371	0.187424	0.693215	0.768098	0.399349	0.0148913	0.150669	0.263593	0.149499	0.12568	0.590804	0.613211	0.141108	0.0514201	0.127239	0.153014	0.0301805
772	0	0.0575321	0.044618	0.0225671	0.00700477	0.0187421	0.0717492	0.179386	0.0756438	0.00677323	0.0683105	0.138072	0.107978	0.0254982	0.207008	0.391481	0.232286	0.340854	0.40912	0.301666	0.109726
773	0	0.0526186	0.0417313	0.0217029	0.00499096	0.083683	0.393451	0.310253	0.0706025	0.0591069	0.289579	0.241123	0.114764	0.0677229	0.12625	0.108543	0.0295936	0.170892	0.222832	0.148826	0.0432445
774	0	0.971943	0.385764	0.451041	0.320864	0.631487	0.947723	0.879445	0.847405	0.814405	0.933037	0.889286	0.754104	0.94613	0.952687	0.931223	0.868992	0.993849	0.9677	0.94278	0.871668
775	1	0.999501	0.998559	0.998326	0.999261	0.996255	0.99854	0.998005	0.997542	0.999796	0.999826	0.999736	0.999835	0.999373	0.999382	0.999317	0.998834	0.974915	0.968777	0.976381	0.964325
776	1	0.998837	0.996174	0.998246	0.999745	0.974673	0.994771	0.997614	0.997362	0.981212	0.998023	0.998342	0.998589	0.997118	0.999266	0.998798	0.997849	0.782617	0.849471	0.962351	0.969658
777	0	0.757528	0.501021	0.623289	0.650443	0.835259	0.953887	0.899323	0.895598	0.988035	0.948208	0.866566	0.819269	0.958351	0.980687	0.944362	0.902567	0.991116	0.973243	0.950643	0.934578
778	0	0.163539	0.139163	0.0890392	0.0134225	0.450296	0.62475	0.613153	0.509169	0.234214	0.604877	0.512152	0.406515	0.496951	0.457225	0.494509	0.321501	0.671479	0.655874	0.666621	0.472647
779	1	0.999282	0.995303	0.998521	0.999734	0.975041	0.993421	0.994915	0.994991	0.980931	0.998138	0.998856	0.997871	0.992128	0.998182	0.998278	0.998116	0.4272	0.50328	0.879469	0.884376
780	0	0.283479	0.246729	0.363616	0.128238	0.567035	0.847305	0.641291	0.540956	0.54735	0.854788	0.641023	0.476279	0.852016	0.894093	0.786654	0.522968	0.53943	0.651869	0.67587	0.34962
781	0	0.743246	0.371266	0.294762	0.043078	0.486471	0.793336	0.747158	0.502292	0.12936	0.855925	0.868242	0.588963	0.344538	0.81334	0.759958	0.598403	0.472803	0.324414	0.299524	0.177332
782	0	0.131293	0.0764026	0.211582	0.0162568	0.25338	0.565726	0.40491	0.204	0.261125	0.511557	0.415309	0.321807	0.227998	0.49875	0.507356	0.157833	0.363403	0.462755	0.638296	0.272727
783	0	0.435091	0.223649	0.153492	0.0579094	0.45689	0.646935	0.559091	0.502949	0.163688	0.458638	0.414068	0.260412	0.517431	0.637363	0.65647	0.473438	0.209	0.41299	0.642476	0.539553
784	0	0.0441726	0.0822397	0.0774304	0.0374733	0.117905	0.308567	0.184044	0.0478823	0.16107	0.512731	0.297907	0.129819	0.213015	0.290296	0.279232	0.0993566	0.223142	0.22575	0.137457	0.0503173
785	0	0.0861612	0.0882959	0.043855	0.010892	0.194938	0.782813	0.610992	0.477102	0.0461308	0.315045	0.32063	0.279485	0.174914	0.686652	0.617757	0.277247	0.411005	0.515999	0.58805	0.350621
786	0	0.0484705	0.0363943	0.0143964	0.00404663	0.0378914	0.176361	0.244914	0.113821	0.024483	0.099138	0.102765	0.0295631	0.0280756	0.122701	0.134236	0.038257	0.374018	0.191389	0.204197	0.0623246
787	0	0.572452	0.662212	0.826238	0.870782	0.707552	0.945886	0.914274	0.855901	0.274016	0.833036	0.672689	0.53533	0.420016	0.919818	0.924411	0.74853	0.744594	0.72797	0.841385	0.7945
788	0	0.132022	0.272105	0.314957	0.259471	0.570715	0.874626	0.746909	0.68108	0.283512	0.579091	0.582677	0.563186	0.631348	0.929236	0.851547	0.526272	0.676324	0.737755	0.784273	0.598344
789	0	0.0435916	0.0331563	0.0191369	0.00546464	0.11148	0.294254	0.201784	0.036001	0.0102882	0.0908543	0.154107	0.148054	0.0538619	0.18061	0.299774	0.118326	0.0409593	0.0697255	0.0484897	0.0162454
790	0	0.144793	0.0928448	0.0701714	0.0206916	0.101661	0.3086	0.377271	0.233303	0.0762425	0.416126	0.495432	0.324338	0.359297	0.25334	0.401595	0.248408	0.21185	0.2156	0.273517	0.084548
791	1	0.993082	0.972094	0.982921	0.986164	0.966756	0.993661	0.996348	0.996928	0.996162	0.999307	0.998306	0.996985	0.997538	0.998785	0.998849	0.998435	0.961698	0.950474	0.961741	0.952421
792	0	0.417337	0.22541	0.116119	0.0559345	0.572529	0.872479	0.742583	0.460094	0.429404	0.767688	0.731986	0.465609	0.558577	0.748185	0.70057	0.460026	0.175019	0.283961	0.471741	0.512414
793	0	0.891862	0.292316	0.202454	0.065769	0.9429	0.894569	0.86718	0.834626	0.84081	0.870844	0.876162	0.829979	0.9037	0.847235	0.906816	0.916404	0.666598	0.459091	0.61804	0.561928
794	1	0.97134	0.988305	0.994599	0.997934	0.983821	0.99538	0.997817	0.997057	0.996747	0.999216	0.999312	0.999577	0.999401	0.998602	0.998834	0.99805	0.950213	0.911675	0.967548	0.95279
795	1	0.658882	0.954515	0.995413	0.997903	0.772413	0.941483	0.974768	0.952045	0.946274	0.985854	0.994841	0.992431	0.50458	0.987875	0.994192	0.991241	0.442159	0.516931	0.882979	0.937524
796	0	0.0686047	0.157463	0.158582	0.182718	0.481927	0.675049	0.350177	0.179189	0.0957279	0.298209	0.21835	0.14695	0.120578	0.446277	0.275974	0.0355343	0.349364	0.441172	0.510961	0.255369
797	1	0.999874	0.999826	0.999837	0.999964	0.999327	0.999727	0.998377	0.998192	0.999811	0.999866	0.999336	0.999443	0.999474	0.999795	0.999598	0.999583	0.998467	0.99307	0.992742	0.994472
798	0	0.530844	0.285686	0.0731507	0.00715933	0.293221	0.656754	0.517547	0.154228	0.383766	0.316972	0.42573	0.135578	0.23965	0.50924	0.323341	0.18677	0.636708	0.363464	0.45856	0.315638
799	0	0.286653	0.30919	0.248862	0.0941917	0.366941	0.798904	0.59062	0.416493	0.439743	0.764678	0.622939	0.38511	0.354309	0.797916	0.740644	0.410493	0.408562	0.627985	0.80123	0.455754
800	1	0.999915	0.999801	0.999866	0.999934	0.999689	0.999268	0.998919	0.99902	0.999857	0.999931	0.99975	0.999529	0.999662	0.999748	0.999592	0.999232	0.990323	0.973018	0.989079	0.991688
801	0	0.0838479	0.0608402	0.0531322	0.0226872	0.122817	0.339823	0.341584	0.170235	0.0354749	0.0941877	0.0958794	0.059825	0.104304	0.077452	0.0826859	0.0363414	0.345196	0.213534	0.156409	0.0230196
802	0	0.269781	0.64094	0.594421	0.292907	0.548008	0.94614	0.921945	0.756492	0.332264	0.852393	0.868694	0.673026	0.378756	0.917943	0.917105	0.530936	0.506403	0.563835	0.737291	0.393029
803	0	0.0731274	0.0647323	0.0621549	0.0166864	0.0187527	0.212948	0.455249	0.304755	0.0628082	0.346883	0.382475	0.258682	0.0470031	0.222501	0.252733	0.16088	0.824497	0.577629	0.52421	0.283952
804	1	0.996967	0.99421	0.998028	0.999841	0.943044	0.990067	0.994796	0.99448	0.997933	0.999047	0.99768	0.996922	0.992024	0.997597	0.998161	0.998299	0.572923	0.760638	0.940103	0.970575
805	1	0.999418	0.998946	0.998828	0.999772	0.998303	0.998133	0.997566	0.996559	0.997538	0.999372	0.998616	0.99783	0.996004	0.998926	0.998567	0.996845	0.979548	0.951289	0.970812	0.967352
806	0	0.278245	0.199834	0.0760062	0.131209	0.248455	0.409936	0.255397	0.0363398	0.634569	0.698267	0.604761	0.195198	0.387299	0.643328	0.450153	0.224199	0.506118	0.546505	0.521312	0.163122
807	0	0.55597	0.235373	0.259379	0.116971	0.547341	0.825623	0.733476	0.726011	0.31616	0.572666	0.649502	0.570482	0.490324	0.908983	0.902197	0.651963	0.563978	0.491734	0.641935	0.438397
808	0	0.107826	0.0446639	0.0108939	0.00141335	0.365042	0.975157	0.971954	0.96908	0.206206	0.634365	0.906359	0.930656	0.669989	0.758539	0.969003	0.945303	0.976504	0.868535	0.784215	0.445345
809	0	0.638465	0.444265	0.379227	0.292361	0.929242	0.978035	0.96461	0.915262	0.951182	0.98008	0.983984	0.978082	0.948923	0.966073	0.969693	0.930864	0.992669	0.958796	0.858408	0.749602
810	0	0.0417778	0.0394545	0.00515325	0.00141534	0.0377019	0.189015	0.242264	0.0649498	0.00429112	0.033489	0.0595381	0.0183865	0.0256822	0.0761535	0.117984	0.0242708	0.0781274	0.232983	0.316446	0.0328832
811	0	0.0432431	0.0737892	0.101072	0.0541329	0.0551651	0.465845	0.430426	0.119276	0.0980829	0.515087	0.453166	0.254604	0.260623	0.562667	0.568433	0.226061	0.276944	0.345835	0.41888	0.0936735
812	0	0.847596	0.273119	0.0426166	0.00482106	0.285668	0.365044	0.168521	0.0210294	0.516614	0.255227	0.208659	0.0667439	0.0961133	0.554631	0.402401	0.178192	0.0856986	0.0942864	0.239097	0.0714119
813	0	0.0283439	0.0124495	0.00149065	0.00065053	0.00261735	0.0126057	0.0479373	0.0130647	0.0962868	0.0468065	0.114734	0.00696425	0.0223988	0.0365557	0.0346805	0.0101042	0.351007	0.475868	0.41174	0.0541157
814	0	0.991249	0.937124	0.85671	0.935056	0.849154	0.981555	0.972557	0.898969	0.725454	0.903151	0.813532	0.552673	0.321393	0.966791	0.91377	0.818741	0.696816	0.920937	0.947374	0.869115
815	1	0.969814	0.936591	0.904616	0.739913	0.982203	0.989954	0.992772	0.966029	0.980359	0.992455	0.99494	0.976071	0.992348	0.993669	0.995129	0.986731	0.589409	0.554931	0.699287	0.578178
816	0	0.0579132	0.0455413	0.0263446	0.00279572	0.215676	0.482789	0.330514	0.0640941	0.0728787	0.355247	0.222939	0.106096	0.100048	0.308638	0.281929	0.0521286	0.121139	0.153232	0.162068	0.149833
817	0	0.835654	0.934493	0.971207	0.890632	0.372816	0.800597	0.729918	0.777175	0.582788	0.890828	0.767979	0.740289	0.928728	0.978094	0.96128	0.876867	0.787694	0.696319	0.81605	0.63812
818	0	0.107608	0.145613	0.0844784	0.0230949	0.408469	0.840266	0.5539	0.485387	0.556101	0.74103	0.480197	0.346848	0.205621	0.885654	0.7423	0.43216	0.6596	0.855491	0.904405	0.651769
819	0	0.404482	0.365557	0.345073	0.139178	0.820678	0.959802	0.952493	0.963334	0.961166	0.963071	0.978459	0.985394	0.884891	0.900288	0.914383	0.875516	0.98863	0.956268	0.881694	0.737512
820	0	0.159391	0.132796	0.216184	0.0781486	0.206384	0.666147	0.348895	0.224889	0.295118	0.600702	0.323323	0.140241	0.362679	0.722218	0.431104	0.155857	0.257958	0.34496	0.494819	0.28404
821	1	0.997426	0.989568	0.997239	0.999606	0.888434	0.976816	0.989982	0.991945	0.95208	0.994001	0.997303	0.994799	0.900745	0.994059	0.996041	0.996955	0.724553	0.655215	0.84909	0.855933
822	0	0.129866	0.113094	0.199567	0.0726111	0.216913	0.481072	0.396613	0.295256	0.134895	0.480447	0.36125	0.228907	0.227712	0.407596	0.51494	0.323942	0.322561	0.501108	0.499421	0.268533
823	0	0.738157	0.509874	0.222639	0.0931714	0.968544	0.982713	0.952608	0.770447	0.993108	0.974876	0.875972	0.785833	0.984992	0.949203	0.92992	0.61849	0.11574	0.50178	0.845106	0.865464
824	0	0.234472	0.346699	0.0369513	0.00808467	0.190515	0.243113	0.255428	0.0850632	0.152198	0.161425	0.235543	0.0571838	0.118965	0.297664	0.293006	0.0670532	0.941974	0.776211	0.805704	0.198641
825	0	0.0594421	0.054765	0.0388193	0.00760204	0.0731494	0.20355	0.241509	0.174713	0.528088	0.791274	0.478053	0.328542	0.205024	0.465042	0.556313	0.387461	0.451597	0.510146	0.516158	0.34334
826	1	0.950239	0.917478	0.964538	0.987706	0.931515	0.987108	0.986882	0.983332	0.996175	0.993425	0.985293	0.98869	0.990903	0.984282	0.980136	0.931103	0.9789	0.948526	0.953484	0.891628
827	0	0.120616	0.0888701	0.0767228	0.014577	0.199911	0.273564	0.157971	0.0494504	0.0228512	0.299945	0.215532	0.111627	0.273438	0.417808	0.321497	0.107818	0.158736	0.15652	0.139962	0.0447235
828	0	0.0626724	0.204127	0.544642	0.517985	0.262266	0.674113	0.59696	0.359787	0.0841495	0.823681	0.926303	0.906319	0.249459	0.753058	0.669002	0.64485	0.24025	0.194089	0.375782	0.571709
829	0	0.294664	0.302425	0.487595	0.317505	0.637395	0.909991	0.779314	0.652432	0.252778	0.684564	0.777199	0.67158	0.785492	0.902146	0.837421	0.640741	0.373022	0.374981	0.671277	0.537041
830	0	0.321525	0.170127	0.286279	0.355278	0.366964	0.802763	0.806927	0.717848	0.752527	0.773688	0.719156	0.600509	0.310171	0.51343	0.584523	0.345188	0.585128	0.531459	0.54873	0.310201
831	1	0.999822	0.999453	0.999654	0.999905	0.999702	0.999484	0.999034	0.999418	0.999774	0.999835	0.999855	0.999915	0.999454	0.999656	0.999676	0.999634	0.998435	0.991481	0.987852	0.989631
832	0	0.0798204	0.120687	0.108944	0.191613	0.353473	0.831303	0.881102	0.737948	0.147647	0.747247	0.682049	0.453676	0.290253	0.799409	0.781958	0.580333	0.838944	0.74176	0.715073	0.670991
833	0	0.164261	0.088274	0.0733634	0.0153529	0.102231	0.126565	0.147384	0.0548167	0.214738	0.401741	0.276267	0.195611	0.354442	0.227488	0.179839	0.0600436	0.601373	0.35836	0.285477	0.0838647
834	0	0.0557669	0.0615685	0.0383521	0.00910242	0.195897	0.73467	0.71491	0.585527	0.0557363	0.265169	0.336887	0.244389	0.110035	0.638297	0.645149	0.401763	0.266841	0.18177	0.376397	0.267477
835	1	0.997746	0.996048	0.9975	0.999726	0.997325	0.996982	0.996809	0.995749	0.997794	0.999266	0.998901	0.998856	0.997368	0.99805	0.997896	0.997589	0.949758	0.937576	0.981723	0.982582
836	0	0.125414	0.194018	0.110004	0.0266509	0.323185	0.671715	0.573543	0.336552	0.111021	0.50067	0.429126	0.286935	0.298842	0.698098	0.602569	0.320218	0.647167	0.618701	0.54002	0.347028
837	0	0.0645612	0.0523631	0.0717876	0.0232819	0.117378	0.54703	0.442337	0.284468	0.177672	0.735968	0.645778	0.52216	0.311734	0.736098	0.764753	0.557842	0.414528	0.374735	0.412625	0.212392
838	0	0.0593611	0.115806	0.0796231	0.00836162	0.0697627	0.64349	0.393664	0.188707	0.250547	0.517183	0.384682	0.182146	0.353749	0.659118	0.464425	0.120307	0.0647849	0.24469	0.224809	0.0302338
839	1	0.984604	0.982235	0.981738	0.981291	0.925724	0.983311	0.988314	0.967392	0.997545	0.992947	0.994521	0.981814	0.996371	0.993814	0.995443	0.986057	0.899468	0.867753	0.93479	0.89569
840	1	0.997752	0.963181	0.990179	0.99529	0.790799	0.926744	0.949204	0.852504	0.883715	0.985912	0.988267	0.97816	0.99386	0.988686	0.989389	0.963583	0.907533	0.850534	0.881165	0.798229
841	0	0.096295	0.0815943	0.0781708	0.0231661	0.236472	0.645876	0.593999	0.319512	0.0513825	0.175298	0.235743	0.160415	0.240803	0.471622	0.421975	0.25317	0.438333	0.465011	0.550972	0.317361
842	0	0.0596655	0.0330137	0.0169373	0.00419007	0.0753159	0.303781	0.36758	0.116662	0.0129262	0.222692	0.26905	0.0929368	0.204358	0.319452	0.392004	0.183824	0.606901	0.467397	0.480954	0.414897
843	0	0.467953	0.218786	0.108524	0.0396143	0.47733	0.853718	0.815348	0.677642	0.856623	0.863122	0.840838	0.691208	0.400411	0.711994	0.731142	0.650098	0.709797	0.646963	0.694168	0.527451
844	0	0.305266	0.48965	0.427932	0.189301	0.383548	0.878672	0.773033	0.590321	0.298531	0.898022	0.730013	0.546003	0.51438	0.937493	0.856664	0.618084	0.304041	0.410768	0.634726	0.304051
845	0	0.94982	0.850562	0.630591	0.69765	0.96819	0.976122	0.951158	0.962768	0.981721	0.992172	0.976247	0.949549	0.994556	0.983547	0.978015	0.95968	0.97921	0.934687	0.933952	0.941686
846	0	0.0693982	0.149449	0.116032	0.0477351	0.420321	0.870473	0.869895	0.697271	0.101474	0.672898	0.591708	0.44626	0.527342	0.932661	0.925523	0.672617	0.100164	0.523232	0.617028	0.562434
847	0	0.152845	0.333576	0.31651	0.182855	0.75153	0.93884	0.92544	0.833043	0.257689	0.875392	0.797597	0.617517	0.533536	0.925852	0.883199	0.623404	0.455545	0.566169	0.719257	0.462126
848	0	0.0899259	0.0868404	0.0581103	0.0259681	0.548868	0.910083	0.858171	0.568738	0.0789491	0.547435	0.56358	0.273146	0.608124	0.744908	0.780384	0.413194	0.745197	0.505102	0.565272	0.259167
849	0	0.277	0.314222	0.193437	0.212736	0.404652	0.929764	0.885232	0.686657	0.503334	0.891468	0.911975	0.732835	0.573996	0.877464	0.865341	0.773358	0.673048	0.580476	0.677064	0.44379
850	0	0.0793473	0.0707662	0.0527249	0.0122181	0.306566	0.718432	0.771724	0.589733	0.0378179	0.735803	0.59285	0.426922	0.105543	0.430161	0.399049	0.288691	0.258382	0.435289	0.490363	0.358934
851	0	0.0753173	0.0857465	0.157428	0.0492143	0.508188	0.653833	0.531684	0.384838	0.0891231	0.379218	0.381139	0.251684	0.235335	0.429876	0.406491	0.158546	0.808601	0.536955	0.479047	0.204489
852	0	0.617405	0.206351	0.0213214	0.00251384	0.743427	0.812311	0.543889	0.226317	0.79498	0.487562	0.432315	0.249342	0.804984	0.734964	0.506355	0.277177	0.441938	0.515855	0.680881	0.602901
853	0	0.398292	0.197175	0.491	0.48454	0.166536	0.607519	0.381097	0.143708	0.0992973	0.56533	0.584776	0.36061	0.690031	0.656258	0.626176	0.435628	0.108109	0.234417	0.396232	0.23932
854	1	0.351726	0.925827	0.984881	0.990818	0.695024	0.919722	0.950262	0.935664	0.964275	0.992865	0.984997	0.98637	0.807654	0.983219	0.990117	0.982777	0.452225	0.480411	0.683081	0.342133
855	0	0.394412	0.596053	0.337278	0.338363	0.679965	0.938638	0.831737	0.584661	0.725792	0.860736	0.5198	0.220008	0.827833	0.890245	0.778566	0.413998	0.777903	0.526674	0.779439	0.809088
856	1	0.99979	0.999213	0.998945	0.999338	0.99953	0.999532	0.999246	0.998919	0.999294	0.999645	0.999669	0.999655	0.999284	0.999633	0.999652	0.99922	0.996549	0.98526	0.983692	0.981215
857	0	0.104514	0.385057	0.226025	0.0606102	0.228642	0.547132	0.374596	0.163392	0.0844161	0.197646	0.302591	0.118154	0.26048	0.76282	0.609862	0.21804	0.380408	0.230432	0.393737	0.0717671
858	0	0.0667072	0.101359	0.0765945	0.0279845	0.219469	0.486701	0.625838	0.259668	0.0774549	0.332187	0.496837	0.362141	0.20658	0.661625	0.697518	0.382383	0.285023	0.256632	0.370971	0.105587
859	0	0.121841	0.117116	0.0702034	0.0270649	0.0783932	0.380944	0.346176	0.225229	0.172806	0.474969	0.344946	0.137241	0.126214	0.498858	0.467081	0.161263	0.190698	0.279145	0.389552	0.175656
860	1	0.988878	0.981569	0.98129	0.984732	0.983752	0.985489	0.985766	0.977017	0.993686	0.994899	0.992934	0.989589	0.996281	0.996896	0.994155	0.992902	0.893861	0.920237	0.929817	0.937862
861	0	0.592591	0.410032	0.269591	0.230057	0.398891	0.901191	0.812003	0.751254	0.289963	0.87446	0.844884	0.823975	0.559551	0.901987	0.913744	0.834452	0.76631	0.784896	0.790218	0.61906
862	0	0.361612	0.0540746	0.0293077	0.0194794	0.00439469	0.0499441	0.112908	0.0371617	0.0134347	0.0237318	0.0749216	0.0125502	0.0245324	0.2713	0.223492	0.156293	0.360737	0.29234	0.312987	0.0625722
863	1	0.998889	0.992559	0.992426	0.998424	0.781212	0.988595	0.995795	0.995075	0.982078	0.997542	0.998536	0.998279	0.996405	0.997255	0.998161	0.997803	0.966186	0.905784	0.973655	0.966144
864	0	0.0390438	0.0927263	0.067035	0.0150794	0.247736	0.691275	0.683936	0.470749	0.109254	0.322459	0.271421	0.154443	0.33665	0.738114	0.719755	0.348592	0.288344	0.337306	0.407194	0.147766
865	0	0.0275679	0.0383625	0.0345706	0.0059946	0.0867002	0.291577	0.512033	0.276519	0.009133	0.0731832	0.149505	0.0700798	0.0216905	0.154291	0.331824	0.111154	0.0542078	0.0960335	0.0971063	0.0829087
866	0	0.223474	0.17718	0.331405	0.212454	0.465186	0.841606	0.706463	0.644787	0.270737	0.609307	0.681925	0.633235	0.779484	0.812073	0.864506	0.730929	0.87327	0.755376	0.742134	0.753887
867	0	0.0382385	0.0295055	0.0160028	0.00486818	0.0142015	0.123586	0.226363	0.131807	0.010861	0.039823	0.081096	0.0299027	0.0100466	0.0230327	0.0912809	0.0214702	0.154635	0.228961	0.27371	0.095145
868	0	0.119933	0.0820235	0.113998	0.0273841	0.192537	0.564752	0.638948	0.480743	0.257585	0.80814	0.745095	0.545486	0.114344	0.528467	0.580491	0.49427	0.330551	0.292477	0.387556	0.31071
869	0	0.101874	0.101773	0.11408	0.0128694	0.462566	0.84894	0.6218	0.403386	0.146273	0.387025	0.367253	0.185798	0.328371	0.846829	0.715608	0.344085	0.212601	0.402231	0.583477	0.308861
870	1	0.999824	0.997242	0.999019	0.999912	0.985794	0.996777	0.997511	0.996535	0.998841	0.99949	0.999404	0.999288	0.99932	0.999209	0.998982	0.998785	0.947412	0.958732	0.983419	0.985362
871	1	0.780565	0.64909	0.753537	0.943275	0.737194	0.957513	0.90302	0.860599	0.970053	0.911172	0.982533	0.982403	0.922082	0.968789	0.967959	0.924997	0.874319	0.769756	0.719393	0.698682
872	0	0.0628418	0.0935798	0.0609324	0.00699627	0.220132	0.531664	0.717933	0.698284	0.0258011	0.213569	0.332318	0.353525	0.076871	0.31063	0.628298	0.758609	0.187154	0.223168	0.420125	0.396748
873	0	0.157189	0.250646	0.0963286	0.0308227	0.318049	0.838435	0.838139	0.603386	0.280746	0.66172	0.434196	0.300182	0.418142	0.687813	0.830966	0.565275	0.751835	0.597555	0.598748	0.445129
874	0	0.57638	0.393818	0.109875	0.127351	0.185439	0.606005	0.566134	0.092824	0.327076	0.680793	0.590969	0.189914	0.273689	0.670371	0.577205	0.216312	0.532311	0.500794	0.721489	0.264727
875	0	0.0427176	0.0606869	0.0475512	0.00559498	0.105084	0.310866	0.506774	0.312855	0.0329068	0.127221	0.169338	0.0830924	0.0587979	0.21152	0.377034	0.206257	0.682018	0.589884	0.594184	0.288552
876	0	0.111458	0.125683	0.168844	0.099679	0.341247	0.813538	0.63773	0.501508	0.107616	0.668184	0.691013	0.69345	0.71583	0.84784	0.788654	0.546286	0.924309	0.733732	0.683127	0.3635
877	1	0.8037	0.624603	0.718731	0.637977	0.591364	0.861777	0.928032	0.786713	0.842228	0.933586	0.966577	0.946665	0.986711	0.986658	0.984461	0.958097	0.335812	0.367401	0.62817	0.461314
878	1	0.999786	0.999206	0.999488	0.999876	0.999187	0.999337	0.999183	0.99927	0.999713	0.999712	0.99945	0.999623	0.999362	0.999703	0.99946	0.999334	0.991615	0.973381	0.981315	0.973362
879	0	0.0547951	0.0624127	0.0346494	0.0133101	0.0945856	0.182719	0.285481	0.212287	0.0119509	0.210351	0.188046	0.0979201	0.139227	0.248395	0.271748	0.115348	0.0679814	0.19303	0.225445	0.183857
880	1	0.985015	0.94169	0.975869	0.997093	0.168071	0.398691	0.689481	0.532053	0.17442	0.838432	0.976729	0.978746	0.190406	0.887205	0.980212	0.961329	0.304692	0.258175	0.496543	0.291759
881	0	0.0491427	0.0727145	0.0482269	0.00543648	0.21618	0.541723	0.541246	0.384936	0.218116	0.540375	0.383754	0.211851	0.335385	0.513586	0.355712	0.157153	0.165125	0.311904	0.395907	0.194313
882	0	0.0729702	0.0684762	0.0745745	0.0143624	0.126273	0.318758	0.433219	0.317124	0.11646	0.209348	0.290503	0.158378	0.142332	0.296895	0.274173	0.147183	0.630043	0.558931	0.510666	0.31238
883	1	0.628445	0.969671	0.979047	0.993638	0.931656	0.986887	0.994335	0.993387	0.663398	0.995538	0.99653	0.995841	0.990589	0.997908	0.998136	0.997814	0.605593	0.785348	0.959302	0.969896
884	0	0.0420431	0.0480691	0.0252529	0.00509609	0.0965947	0.300831	0.411192	0.289914	0.0103758	0.183095	0.170779	0.155438	0.0548744	0.174223	0.343592	0.19273	0.414923	0.309639	0.200343	0.104047
885	0	0.376767	0.108723	0.0117947	0.0076614	0.747912	0.613562	0.434024	0.0587686	0.931152	0.808871	0.862913	0.598855	0.630343	0.613724	0.434911	0.230109	0.162164	0.273952	0.329453	0.0942026
886	0	0.072324	0.0706459	0.0348881	0.0052156	0.280701	0.830329	0.765835	0.495311	0.183927	0.557945	0.707946	0.610702	0.105126	0.693727	0.593416	0.231126	0.457998	0.459752	0.549089	0.301452
887	0	0.19738	0.303276	0.774725	0.560026	0.323087	0.718819	0.879293	0.870668	0.0652851	0.788509	0.938341	0.973045	0.330634	0.91779	0.973744	0.993942	0.223723	0.245249	0.503949	0.384493
888	0	0.0966076	0.177197	0.0866957	0.0109154	0.030978	0.254743	0.080783	0.0223261	0.0354853	0.170333	0.162071	0.0685629	0.0782779	0.241028	0.124221	0.0316831	0.0894789	0.151724	0.196349	0.0254911
889	0	0.128175	0.122903	0.10925	0.0243005	0.397199	0.732341	0.76568	0.71567	0.0755394	0.60119	0.615001	0.516236	0.43605	0.641215	0.649947	0.502602	0.805533	0.869611	0.789332	0.689119
890	0	0.0754844	0.0811598	0.0385311	0.0196358	0.162975	0.226719	0.361933	0.171522	0.0214641	0.143397	0.190881	0.0794513	0.124298	0.325077	0.418869	0.191437	0.238575	0.267757	0.286071	0.266868
891	1	0.998079	0.983891	0.994505	0.999383	0.898787	0.971616	0.99306	0.996003	0.982127	0.997276	0.998072	0.998183	0.996267	0.994569	0.996847	0.997527	0.465181	0.498211	0.873707	0.912027
892	0	0.534573	0.222831	0.0876698	0.0266338	0.695051	0.862297	0.790754	0.516726	0.360984	0.748033	0.635692	0.411622	0.485481	0.665463	0.548069	0.233848	0.892878	0.788454	0.663307	0.385305
893	0	0.0725886	0.0590126	0.0816349	0.0132228	0.122491	0.26919	0.173479	0.0416178	0.0698018	0.126788	0.111911	0.0233268	0.0606489	0.184071	0.143304	0.00902081	0.0438743	0.0711763	0.125415	0.0097038
894	0	0.248254	0.120208	0.0310334	0.00705326	0.324071	0.88878	0.954253	0.871542	0.590329	0.731526	0.871958	0.601126	0.439675	0.522016	0.780386	0.386726	0.675365	0.568855	0.549373	0.192966
895	0	0.302132	0.163282	0.175808	0.0626868	0.33622	0.653817	0.50745	0.434962	0.534486	0.519734	0.326524	0.266058	0.702305	0.36093	0.252283	0.302526	0.740697	0.510813	0.353164	0.282509
896	1	0.12815	0.270185	0.293645	0.263284	0.236447	0.883604	0.888009	0.841716	0.385409	0.936087	0.896547	0.876917	0.393116	0.920187	0.912504	0.750692	0.243098	0.503656	0.560574	0.447228
897	1	0.193378	0.181868	0.296	0.42088	0.83456	0.979675	0.963143	0.977743	0.985163	0.974553	0.989501	0.960915	0.957921	0.940005	0.977576	0.971471	0.898284	0.738698	0.839643	0.826198
898	0	0.0702392	0.070437	0.019999	0.00262997	0.319417	0.871948	0.873441	0.33937	0.207894	0.371729	0.599107	0.125866	0.128435	0.602097	0.647542	0.47418	0.667346	0.545259	0.509103	0.274882
899	0	0.069693	0.113821	0.0655977	0.0199912	0.287519	0.750107	0.511221	0.308987	0.220027	0.407992	0.304355	0.159301	0.37897	0.589863	0.6596	0.219334	0.340146	0.382442	0.627021	0.491053
900	0	0.148231	0.145913	0.351349	0.129724	0.112094	0.366554	0.363271	0.222114	0.079105	0.507442	0.378966	0.212003	0.125799	0.482362	0.467508	0.267336	0.368679	0.354049	0.471612	0.221527
901	0	0.228561	0.120573	0.0366331	0.00776405	0.0185443	0.116182	0.272392	0.11452	0.450832	0.517468	0.677318	0.0695388	0.0595754	0.456172	0.484018	0.249453	0.927516	0.717322	0.612399	0.154446
902	0	0.121277	0.0957077	0.134609	0.0396973	0.136185	0.221248	0.241613	0.108807	0.022518	0.285326	0.406775	0.222484	0.394687	0.605581	0.634711	0.370257	0.194769	0.240507	0.306463	0.113185
903	0	0.890686	0.522385	0.279886	0.413449	0.421591	0.710083	0.570469	0.206289	0.669285	0.899316	0.86169	0.639809	0.941808	0.92097	0.929193	0.84626	0.685948	0.674288	0.769275	0.581111
904	0	0.191099	0.259501	0.228967	0.024534	0.810219	0.939905	0.762894	0.646316	0.0559838	0.450797	0.46945	0.240735	0.506449	0.976846	0.890952	0.472908	0.549205	0.557343	0.683537	0.499606
905	0	0.15288	0.123887	0.10408	0.0809775	0.0809698	0.390996	0.126923	0.0505094	0.0463568	0.139508	0.142464	0.0654457	0.0748879	0.265808	0.239359	0.07106	0.391324	0.29725	0.469059	0.129801
906	0	0.188953	0.18331	0.107378	0.0208743	0.834464	0.939484	0.945798	0.830352	0.333232	0.805779	0.740431	0.58236	0.937122	0.924565	0.906174	0.712849	0.79381	0.737148	0.807194	0.705184
907	0	0.272489	0.107528	0.0666498	0.0242119	0.526455	0.902777	0.822093	0.550542	0.0904784	0.514866	0.361011	0.285831	0.213481	0.464063	0.501897	0.336607	0.225841	0.437779	0.552512	0.424863
908	0	0.375052	0.289724	0.128373	0.156842	0.732377	0.902178	0.697135	0.346292	0.477399	0.870781	0.867406	0.763145	0.521299	0.800507	0.78548	0.520474	0.278502	0.347368	0.561494	0.18794
909	0	0.604208	0.545518	0.563877	0.568825	0.853379	0.938983	0.907115	0.832671	0.830309	0.956781	0.837968	0.648419	0.841651	0.987144	0.974839	0.829982	0.374465	0.640971	0.814881	0.738471
910	0	0.0899837	0.132363	0.156143	0.102159	0.414805	0.770494	0.668018	0.567529	0.0680704	0.445868	0.506061	0.370618	0.289531	0.745733	0.527291	0.281275	0.290219	0.588746	0.522253	0.236105
911	0	0.0838338	0.0662015	0.0603248	0.0161811	0.15622	0.389065	0.350785	0.25514	0.0936254	0.480976	0.347687	0.231865	0.156985	0.317153	0.422319	0.306853	0.321028	0.26256	0.318638	0.0972668
912	0	0.0867452	0.258242	0.286963	0.171397	0.560605	0.872718	0.718534	0.57373	0.03833	0.339251	0.251502	0.203877	0.176099	0.93545	0.871745	0.587237	0.154854	0.275764	0.355108	0.165439
913	1	0.301343	0.8067	0.947803	0.962147	0.903303	0.967017	0.985522	0.925031	0.948246	0.996083	0.994116	0.986203	0.96463	0.989053	0.992788	0.991091	0.377948	0.543234	0.831502	0.64264
914	0	0.069649	0.161451	0.235487	0.191815	0.750109	0.901766	0.702974	0.530849	0.473659	0.63308	0.467516	0.423103	0.424624	0.829941	0.582419	0.164838	0.71651	0.688146	0.633151	0.300195
915	0	0.130433	0.150548	0.089292	0.0278912	0.589955	0.865138	0.787095	0.672785	0.10349	0.638655	0.555513	0.393816	0.554875	0.73219	0.712404	0.513935	0.807683	0.813343	0.755915	0.542175
916	0	0.0524079	0.053956	0.0365898	0.00424725	0.151853	0.226733	0.342217	0.166977	0.0431699	0.133329	0.262926	0.168289	0.0745346	0.155583	0.24211	0.132726	0.245983	0.254419	0.145108	0.131355
917	0	0.0566061	0.294886	0.754522	0.807808	0.206649	0.591041	0.554563	0.718522	0.0555956	0.497201	0.82945	0.857061	0.0648361	0.518582	0.818083	0.91139	0.184914	0.143375	0.290555	0.21662
918	0	0.165758	0.230223	0.243846	0.0900871	0.676977	0.765892	0.466447	0.367312	0.0616612	0.399724	0.251326	0.150791	0.0636831	0.645833	0.202413	0.0461954	0.294055	0.337507	0.454368	0.284086
919	0	0.225687	0.236598	0.286313	0.0832349	0.302748	0.818086	0.740492	0.595808	0.332765	0.866509	0.802521	0.620887	0.862134	0.879813	0.832938	0.715894	0.856204	0.697383	0.628775	0.617385
920	0	0.176074	0.136333	0.0735275	0.0227855	0.248828	0.468332	0.298822	0.0457177	0.0883791	0.476547	0.30641	0.0853028	0.472151	0.578467	0.587371	0.249821	0.112492	0.172915	0.270379	0.126351
921	0	0.325441	0.330111	0.341862	0.251866	0.483958	0.850618	0.877119	0.793951	0.139586	0.754257	0.799083	0.698684	0.325057	0.584987	0.744852	0.629009	0.297752	0.379679	0.488196	0.350028
922	0	0.169225	0.0825951	0.0655018	0.015123	0.144117	0.347285	0.484848	0.313182	0.220158	0.316223	0.33084	0.163119	0.122445	0.270424	0.349414	0.317335	0.628166	0.582553	0.558678	0.383241
923	0	0.80494	0.791966	0.783478	0.529902	0.9726	0.984526	0.977474	0.979531	0.977621	0.98288	0.96669	0.948878	0.979111	0.978265	0.987563	0.976167	0.996484	0.965271	0.953368	0.948152
924	0	0.166142	0.157651	0.085836	0.0111483	0.241798	0.560727	0.58995	0.256491	0.0639018	0.40504	0.463669	0.234146	0.802999	0.815606	0.577388	0.21592	0.374346	0.428321	0.614516	0.371199
925	0	0.439622	0.186353	0.0924738	0.0130088	0.493497	0.581698	0.553026	0.147671	0.513385	0.485204	0.532903	0.199105	0.860739	0.723427	0.597198	0.326761	0.608001	0.422199	0.53547	0.42393
926	0	0.0534659	0.0760755	0.0421523	0.00523187	0.100459	0.374215	0.35845	0.271298	0.42033	0.606	0.572422	0.396086	0.321307	0.530842	0.544915	0.331122	0.211811	0.442629	0.556716	0.381577
927	0	0.170266	0.118037	0.158018	0.051756	0.239315	0.597253	0.439869	0.223407	0.25606	0.363617	0.374137	0.204759	0.137048	0.293984	0.294973	0.136614	0.23941	0.483541	0.409795	0.239853
928	1	0.997087	0.989801	0.99462	0.998443	0.984875	0.996496	0.9963	0.988155	0.976367	0.998727	0.998249	0.997792	0.99621	0.997684	0.998366	0.996663	0.965343	0.969794	0.984211	0.985353
929	1	0.999633	0.997835	0.998406	0.99978	0.998581	0.998383	0.997903	0.996726	0.999833	0.999904	0.999748	0.999635	0.999019	0.999305	0.999265	0.999053	0.975201	0.941915	0.982862	0.993325
930	0	0.886942	0.646129	0.490933	0.846411	0.486123	0.863481	0.878465	0.729825	0.733869	0.685296	0.69587	0.587885	0.948957	0.868771	0.774916	0.768843	0.895267	0.76088	0.699027	0.640655
931	1	0.878622	0.576574	0.839257	0.937251	0.906096	0.891087	0.935348	0.547124	0.797668	0.916333	0.982213	0.962317	0.859867	0.932829	0.958171	0.845456	0.960952	0.9593	0.960149	0.911283
932	0	0.0528887	0.0888191	0.0702627	0.0241029	0.0245865	0.297471	0.627121	0.503525	0.0173034	0.160895	0.359738	0.217096	0.0100359	0.236708	0.441104	0.321582	0.466114	0.249329	0.263961	0.101488
933	0	0.578862	0.396414	0.154927	0.087422	0.27678	0.578987	0.667139	0.576776	0.501532	0.695782	0.652298	0.502667	0.906383	0.894988	0.917724	0.884397	0.875141	0.749069	0.762776	0.651917
934	0	0.175671	0.167753	0.219787	0.154486	0.58571	0.856705	0.687536	0.317749	0.117364	0.59675	0.367273	0.194929	0.762662	0.920303	0.846207	0.505791	0.313089	0.384596	0.612074	0.306214
935	0	0.0582086	0.0718027	0.0912654	0.116165	0.0681578	0.323668	0.277902	0.150304	0.0217004	0.225405	0.235142	0.107171	0.180403	0.456747	0.525989	0.275544	0.143983	0.0826019	0.0731805	0.0179963
936	0	0.0773337	0.12545	0.106471	0.0472726	0.0680146	0.480923	0.256672	0.0452833	0.335696	0.659747	0.36152	0.124829	0.243462	0.630018	0.499164	0.0880866	0.180529	0.24142	0.583868	0.20956
937	0	0.0767316	0.0657214	0.0305549	0.0122113	0.0188766	0.119463	0.0645836	0.0166787	0.00671568	0.0402869	0.0802472	0.0319322	0.110973	0.23018	0.16994	0.0261244	0.0202877	0.0679303	0.0760042	0.00900314
938	0	0.242708	0.167325	0.109166	0.0413248	0.422669	0.848186	0.756857	0.598454	0.228166	0.744527	0.589242	0.413739	0.594302	0.750866	0.718799	0.445614	0.930103	0.815991	0.641579	0.511179
939	0	0.046931	0.0532692	0.0297726	0.0039494	0.0850455	0.566876	0.317394	0.241069	0.584316	0.606565	0.463771	0.253101	0.266338	0.769847	0.682251	0.393724	0.477597	0.525085	0.383601	0.164638
940	0	0.102592	0.18728	0.27448	0.0577949	0.102369	0.320521	0.143758	0.0915798	0.0400375	0.0817446	0.120651	0.0655652	0.228313	0.470476	0.442951	0.132746	0.154846	0.195587	0.216064	0.0693312
941	0	0.114155	0.116345	0.185425	0.0930549	0.381653	0.82501	0.929688	0.889046	0.080875	0.583779	0.880642	0.946389	0.0935402	0.408673	0.634827	0.551116	0.865784	0.836345	0.727803	0.547904
942	0	0.468112	0.475716	0.0742436	0.0353292	0.592808	0.799263	0.753342	0.411626	0.316264	0.818403	0.831885	0.617796	0.4224	0.702209	0.786293	0.656507	0.583996	0.597293	0.712305	0.627671
943	0	0.28896	0.392354	0.294891	0.16841	0.50463	0.938417	0.880776	0.768672	0.346072	0.854421	0.87976	0.866902	0.835268	0.960465	0.912185	0.847039	0.944366	0.891899	0.877995	0.789187
944	0	0.172413	0.13359	0.113798	0.0242705	0.0848444	0.37188	0.264495	0.209084	0.769049	0.663415	0.598506	0.561994	0.392297	0.686985	0.783869	0.664681	0.571764	0.464597	0.524002	0.2909
945	0	0.0526781	0.0900464	0.0617515	0.0148832	0.107709	0.396602	0.404219	0.267778	0.0716917	0.326001	0.290906	0.134132	0.0734354	0.310555	0.409582	0.252412	0.213598	0.242884	0.29548	0.242684
946	0	0.130071	0.128111	0.157007	0.033693	0.279474	0.548702	0.429874	0.37997	0.0253247	0.418861	0.377185	0.306632	0.27554	0.726861	0.583518	0.36594	0.564671	0.523897	0.637206	0.337785
947	0	0.475958	0.346283	0.324649	0.479169	0.675721	0.86659	0.716923	0.519164	0.425385	0.79336	0.62396	0.403207	0.288141	0.678315	0.59929	0.46786	0.905671	0.719554	0.637989	0.435361
948	0	0.0773164	0.131061	0.0742296	0.0225378	0.448687	0.692312	0.4483	0.345722	0.0513386	0.188609	0.269941	0.140226	0.132516	0.514421	0.549447	0.205648	0.167093	0.316147	0.437324	0.147625
949	0	0.320065	0.292356	0.0849144	0.0835299	0.674378	0.768155	0.683544	0.560173	0.273786	0.793063	0.796389	0.609869	0.102597	0.406463	0.579341	0.29582	0.462616	0.756093	0.586014	0.414983
950	0	0.102928	0.225915	0.249286	0.081763	0.629224	0.763586	0.470894	0.470751	0.652262	0.856039	0.681444	0.671605	0.840839	0.92815	0.921862	0.720915	0.428673	0.539396	0.666111	0.358521
951	1	0.99957	0.999219	0.998772	0.999358	0.994865	0.997899	0.996768	0.995267	0.996828	0.999516	0.998997	0.998407	0.994751	0.998713	0.998798	0.998111	0.560962	0.693098	0.912693	0.794831
952	0	0.0781587	0.431266	0.277409	0.0334415	0.567798	0.729647	0.57731	0.432899	0.270867	0.708725	0.54096	0.431022	0.459359	0.823097	0.804982	0.572634	0.250345	0.225836	0.439312	0.390585
953	0	0.113866	0.25689	0.4069	0.10237	0.377481	0.776987	0.407035	0.278558	0.509081	0.733101	0.552106	0.407517	0.871763	0.898725	0.773349	0.292132	0.420323	0.572076	0.623821	0.35954
954	1	0.903515	0.838612	0.79389	0.570888	0.983115	0.990288	0.983558	0.988879	0.996	0.995514	0.991396	0.996338	0.997558	0.996	0.996046	0.995009	0.976613	0.928433	0.895869	0.784458
955	1	0.321419	0.328223	0.273047	0.266131	0.526075	0.858212	0.860961	0.46097	0.869129	0.985005	0.959507	0.675992	0.951136	0.95027	0.969305	0.904327	0.405508	0.481532	0.63915	0.39652
956	1	0.996519	0.980734	0.970846	0.974228	0.998168	0.994488	0.993218	0.987916	0.995319	0.996413	0.993798	0.99317	0.995904	0.997253	0.997038	0.990265	0.934564	0.89438	0.946939	0.82283
957	1	0.99364	0.99406	0.998579	0.999627	0.997316	0.99568	0.995295	0.996478	0.998944	0.999261	0.998982	0.998731	0.998269	0.998351	0.998166	0.998257	0.986893	0.959165	0.96693	0.969052
958	0	0.0797672	0.0997352	0.0625058	0.00959645	0.0846184	0.355882	0.289424	0.160231	0.065902	0.138105	0.189614	0.0733854	0.0762277	0.369238	0.229097	0.0287814	0.0292346	0.183586	0.181367	0.0388131
959	1	0.999766	0.997733	0.998876	0.999902	0.976049	0.992456	0.99458	0.995033	0.996223	0.9987	0.998487	0.998768	0.997825	0.998338	0.998134	0.998117	0.965301	0.908896	0.975241	0.984925
960	1	0.999884	0.999748	0.99991	0.999995	0.999204	0.999341	0.998946	0.99898	0.998881	0.999896	0.999824	0.99986	0.999326	0.999726	0.999662	0.999549	0.980728	0.985718	0.991597	0.991783
961	0	0.25238	0.162732	0.206446	0.145188	0.581343	0.702127	0.386125	0.13071	0.349884	0.690052	0.62567	0.397141	0.767182	0.735286	0.803803	0.582051	0.677714	0.725804	0.717539	0.386365
962	0	0.353935	0.0677668	0.0770076	0.0769932	0.79175	0.921393	0.989725	0.992685	0.884752	0.927867	0.988437	0.983783	0.773947	0.768052	0.924148	0.864089	0.986741	0.923867	0.863188	0.533182
963	0	0.69183	0.136361	0.0288934	0.00968068	0.252202	0.115275	0.113424	0.00855863	0.871007	0.0795173	0.176252	0.0379609	0.2762	0.25879	0.093967	0.0172716	0.486242	0.39123	0.573978	0.127156
964	0	0.167432	0.311073	0.28845	0.0510635	0.812513	0.807791	0.551409	0.234023	0.460032	0.735502	0.519355	0.39641	0.706895	0.832178	0.751289	0.375696	0.297375	0.435676	0.747813	0.462912
965	0	0.557214	0.535729	0.593679	0.40159	0.624151	0.936292	0.910706	0.829197	0.6623	0.875804	0.783158	0.720453	0.856731	0.954741	0.933877	0.84668	0.986353	0.942037	0.92097	0.88641
966	0	0.059865	0.0608369	0.105695	0.110468	0.262931	0.643851	0.493195	0.192105	0.0915959	0.361564	0.387051	0.173337	0.147938	0.389355	0.499822	0.209344	0.417186	0.51901	0.497099	0.382991
967	0	0.9715	0.56263	0.623716	0.458605	0.710119	0.934416	0.879472	0.891112	0.784227	0.935706	0.895091	0.741718	0.875526	0.96111	0.970537	0.89469	0.905798	0.786175	0.885719	0.909252
968	0	0.190575	0.226304	0.277453	0.0958508	0.720406	0.977224	0.978844	0.979685	0.13447	0.899324	0.917004	0.922624	0.347148	0.821527	0.910728	0.785314	0.966579	0.906334	0.901819	0.746106
969	0	0.0618597	0.0734826	0.0781921	0.0388586	0.302932	0.735954	0.692104	0.484352	0.425893	0.703476	0.772311	0.616091	0.570568	0.433999	0.686127	0.608413	0.296941	0.364979	0.499496	0.404866
970	0	0.071265	0.0602198	0.0202459	0.00347827	0.0973076	0.371388	0.272185	0.113631	0.41939	0.36001	0.202165	0.0909538	0.0501031	0.284047	0.207632	0.0596848	0.172304	0.29767	0.400909	0.115374
971	0	0.106365	0.0533621	0.0591975	0.0372529	0.334086	0.797039	0.758035	0.437499	0.345275	0.831182	0.826543	0.82192	0.75828	0.824593	0.897418	0.868369	0.111192	0.137056	0.210229	0.0885827
972	1	0.999614	0.998856	0.99953	0.999948	0.996378	0.998822	0.998357	0.998525	0.999714	0.999859	0.999783	0.999652	0.999148	0.999356	0.999005	0.999101	0.976219	0.958894	0.986803	0.99001
973	0	0.543752	0.330376	0.291984	0.0758948	0.549404	0.827838	0.726559	0.611338	0.263826	0.520953	0.512837	0.441138	0.695952	0.948152	0.921876	0.618171	0.498887	0.543799	0.746977	0.592459
974	0	0.21961	0.380301	0.304851	0.122629	0.214079	0.822163	0.631791	0.734654	0.278314	0.744763	0.692484	0.611169	0.885316	0.918637	0.913176	0.831415	0.61635	0.58139	0.706451	0.606641
975	1	0.956011	0.880224	0.940088	0.963552	0.97597	0.983581	0.964878	0.986761	0.997305	0.993344	0.98744	0.983735	0.998497	0.997617	0.996912	0.995023	0.998441	0.992849	0.986547	0.98085
976	0	0.0211197	0.078568	0.267944	0.159693	0.0407203	0.329546	0.559567	0.408154	0.0679928	0.468417	0.845329	0.68373	0.0432764	0.484208	0.859495	0.847933	0.179169	0.136025	0.235768	0.289417
977	0	0.142666	0.260247	0.0787095	0.114519	0.201024	0.471561	0.335005	0.0809851	0.0180612	0.518298	0.472745	0.301205	0.202186	0.50325	0.658761	0.401164	0.198542	0.269391	0.361304	0.0709713
978	0	0.0268871	0.040233	0.013491	0.00177053	0.244356	0.465081	0.32868	0.119981	0.0805241	0.314609	0.280946	0.155995	0.122618	0.2506	0.208121	0.0540885	0.0806602	0.116482	0.157409	0.0461903
979	0	0.105337	0.101802	0.0831693	0.012023	0.640052	0.772622	0.805857	0.708517	0.267807	0.51114	0.55341	0.405587	0.322124	0.570609	0.759337	0.576138	0.619022	0.652807	0.609411	0.395771
980	0	0.170266	0.118037	0.158018	0.051756	0.239315	0.597253	0.439869	0.223407	0.25606	0.363617	0.374137	0.204759	0.137048	0.293984	0.294973	0.136614	0.23941	0.483541	0.409795	0.239853
981	1	0.999898	0.999579	0.999783	0.999984	0.999637	0.999696	0.999675	0.999691	0.999906	0.999976	0.999948	0.999957	0.999643	0.999845	0.999844	0.999648	0.997101	0.993404	0.994627	0.993554
982	0	0.242555	0.267955	0.252589	0.0296411	0.540876	0.723599	0.514559	0.285484	0.544244	0.868129	0.559187	0.306829	0.959257	0.967091	0.834232	0.481345	0.815801	0.847761	0.92963	0.817113
983	0	0.210549	0.830079	0.909631	0.65457	0.945159	0.976126	0.946909	0.694019	0.4652	0.977564	0.981532	0.973142	0.838526	0.972556	0.98536	0.987239	0.403097	0.33271	0.689306	0.541001
984	0	0.068579	0.0285017	0.00392571	0.000924136	0.0445362	0.30027	0.453005	0.229402	0.0314066	0.16389	0.176408	0.059131	0.0397242	0.159846	0.315355	0.112809	0.0320267	0.073665	0.0942326	0.0370113
985	0	0.0893506	0.209298	0.305998	0.27137	0.312869	0.88006	0.859478	0.731891	0.194387	0.642295	0.588845	0.46829	0.333404	0.901433	0.794566	0.522762	0.133917	0.243151	0.452836	0.244282
986	0	0.0415652	0.0731283	0.0522419	0.0123711	0.374975	0.551477	0.50015	0.313252	0.0455781	0.396581	0.455883	0.205942	0.121051	0.332206	0.460825	0.222808	0.193401	0.297305	0.258976	0.231803
987	0	0.207833	0.0962445	0.0469143	0.0111092	0.149706	0.566369	0.554503	0.431727	0.0281241	0.251059	0.448678	0.406879	0.124604	0.389124	0.6295	0.539587	0.309585	0.285203	0.375975	0.220631
988	0	0.110152	0.158169	0.0871121	0.0225729	0.533974	0.855373	0.650952	0.491185	0.427467	0.798087	0.625419	0.421161	0.444518	0.797808	0.645667	0.19921	0.657281	0.571168	0.626481	0.370656
989	0	0.295525	0.226526	0.350516	0.505371	0.539952	0.78343	0.711092	0.554856	0.392687	0.71798	0.62453	0.43018	0.729583	0.949413	0.909725	0.850865	0.361637	0.512232	0.674817	0.524626
990	0	0.638528	0.476837	0.244041	0.0662129	0.813757	0.945074	0.914887	0.844316	0.7539	0.910341	0.826007	0.660254	0.687595	0.915469	0.885499	0.808579	0.945075	0.876867	0.847264	0.690232
991	0	0.111925	0.0810075	0.0408127	0.0189776	0.194513	0.441232	0.453647	0.376788	0.0440966	0.188393	0.264325	0.280048	0.219272	0.27336	0.427786	0.377206	0.494045	0.452148	0.340741	0.157916
992	1	0.999497	0.860377	0.997038	0.998888	0.999582	0.998921	0.998626	0.99802	0.999599	0.99912	0.999232	0.999629	0.999291	0.999646	0.999365	0.996833	0.998566	0.995544	0.991872	0.987335
993	1	0.355602	0.156694	0.224068	0.764823	0.690534	0.757023	0.598269	0.404871	0.248641	0.934543	0.936363	0.962055	0.936205	0.974329	0.876579	0.675823	0.985377	0.776168	0.83041	0.750309
994	0	0.0469967	0.0379216	0.00758928	0.00324036	0.0728023	0.264817	0.300004	0.111658	0.0598558	0.144689	0.223667	0.0379812	0.0258659	0.190276	0.141895	0.0811851	0.639073	0.35677	0.370245	0.1118
995	1	0.999687	0.994839	0.993626	0.996679	0.990096	0.99602	0.995838	0.995207	0.999028	0.998234	0.997451	0.995349	0.998919	0.998102	0.997543	0.996735	0.986526	0.974421	0.981969	0.982003
996	0	0.0841622	0.0879218	0.0409578	0.00827725	0.0393353	0.312232	0.347005	0.293732	0.0511896	0.175141	0.213468	0.189216	0.039176	0.0610598	0.112154	0.086417	0.347115	0.362756	0.212557	0.0457779
997	0	0.888024	0.334161	0.199048	0.0446697	0.851691	0.954098	0.840935	0.600228	0.724724	0.926425	0.815236	0.609132	0.89009	0.888686	0.796393	0.49062	0.616773	0.623481	0.783562	0.647645
998	0	0.149654	0.319254	0.221727	0.139935	0.286148	0.7591	0.79153	0.886044	0.109321	0.369908	0.543749	0.3319	0.111013	0.807816	0.760159	0.637927	0.712967	0.420935	0.602329	0.552938
999	0	0.986368	0.850852	0.972271	0.98829	0.724665	0.950876	0.920791	0.889357	0.610103	0.92805	0.906029	0.773734	0.977186	0.976311	0.975651	0.939975	0.939458	0.868068	0.848431	0.917826
1000	0	0.0477654	0.0679177	0.0555772	0.00636969	0.11676	0.455188	0.243465	0.171514	0.187873	0.384626	0.24706	0.161595	0.293925	0.633074	0.485281	0.198888	0.187177	0.232399	0.340052	0.142802
1001	0	0.436731	0.275149	0.29094	0.239366	0.459579	0.882834	0.849945	0.838764	0.160353	0.900838	0.877894	0.777652	0.397799	0.912684	0.955993	0.906918	0.643315	0.780467	0.808974	0.793044
1002	0	0.118564	0.0674886	0.0630433	0.0263604	0.501433	0.709195	0.614037	0.413593	0.099489	0.496462	0.411593	0.285071	0.126757	0.284465	0.389388	0.250446	0.622771	0.401548	0.405706	0.211096
1003	0	0.488797	0.0699937	0.200926	0.210487	0.386194	0.609025	0.375771	0.159046	0.602746	0.713318	0.562503	0.670652	0.837554	0.585461	0.544486	0.32622	0.114335	0.262225	0.560123	0.333897
1004	0	0.138156	0.0960893	0.053585	0.0151805	0.315783	0.511861	0.51165	0.368069	0.21357	0.532667	0.475619	0.34697	0.558437	0.424725	0.366221	0.239932	0.274346	0.257998	0.339595	0.223829
1005	0	0.0788795	0.124036	0.161991	0.0968311	0.205451	0.744006	0.796676	0.721448	0.280703	0.690504	0.783748	0.686779	0.215369	0.735117	0.800718	0.686856	0.461535	0.434215	0.537938	0.30104
1006	0	0.0844145	0.0988496	0.0775044	0.0281295	0.12234	0.268202	0.317042	0.149882	0.0459662	0.278224	0.343399	0.224145	0.148033	0.309815	0.452848	0.390512	0.750175	0.539026	0.582975	0.405381
1007	0	0.237366	0.218994	0.266808	0.0740105	0.542197	0.893095	0.793202	0.6452	0.0432682	0.315566	0.41867	0.256567	0.163831	0.768672	0.703023	0.304562	0.450957	0.407084	0.695034	0.549121
1008	0	0.304866	0.138913	0.270744	0.0937162	0.50826	0.908976	0.78988	0.502901	0.376128	0.57452	0.53188	0.383316	0.32464	0.647416	0.6444	0.369417	0.809724	0.718463	0.628045	0.375128
1009	0	0.0599766	0.0268482	0.00715216	0.00108279	0.11812	0.16216	0.183439	0.0528333	0.0191146	0.0323987	0.0614676	0.00711352	0.0624992	0.234508	0.206043	0.0532905	0.807153	0.353107	0.266727	0.0771333
1010	0	0.988366	0.974743	0.749447	0.263245	0.935188	0.982051	0.964708	0.957494	0.923708	0.979954	0.962918	0.914775	0.962033	0.978163	0.979961	0.956106	0.95387	0.941767	0.962098	0.963316
1011	0	0.0810351	0.0834533	0.0424017	0.014176	0.208936	0.516286	0.612013	0.491952	0.0279534	0.3105	0.444222	0.371269	0.161638	0.216879	0.345006	0.225902	0.155195	0.221817	0.27096	0.0837984
1012	1	0.990988	0.89079	0.970379	0.991535	0.911176	0.974831	0.98535	0.991852	0.938815	0.99784	0.996148	0.997009	0.994637	0.996948	0.996698	0.994661	0.806884	0.744903	0.933253	0.950406
1013	0	0.033844	0.0670248	0.0222773	0.00436716	0.0397466	0.0644853	0.099113	0.0110236	0.0898659	0.0776896	0.136864	0.0241106	0.0893427	0.203835	0.137538	0.0662555	0.0197335	0.0540595	0.177741	0.0176279
1014	1	0.899239	0.981903	0.993617	0.998669	0.960697	0.966141	0.98897	0.974647	0.989154	0.99592	0.994861	0.993831	0.952691	0.991388	0.994347	0.993197	0.256047	0.555085	0.818842	0.844918
1015	0	0.221133	0.0804949	0.0665603	0.0149094	0.223502	0.54502	0.600755	0.425234	0.223247	0.527652	0.334695	0.180417	0.531408	0.389813	0.429026	0.211928	0.767999	0.3274	0.261251	0.10184
1016	1	0.999452	0.995361	0.996894	0.999356	0.971778	0.991889	0.988191	0.991417	0.998985	0.99921	0.998993	0.996155	0.998723	0.998097	0.998674	0.99705	0.97836	0.934894	0.934143	0.92645
1017	1	0.631935	0.882805	0.981246	0.964123	0.95587	0.992235	0.993689	0.990355	0.996116	0.998939	0.998814	0.997554	0.995835	0.997907	0.996505	0.993117	0.776767	0.793431	0.900116	0.926979
1018	0	0.138825	0.355687	0.133209	0.0111928	0.13232	0.534437	0.417478	0.35985	0.0652294	0.334976	0.509532	0.311493	0.173366	0.611795	0.713179	0.487118	0.175776	0.372604	0.497767	0.251992
1019	1	0.998249	0.996265	0.996526	0.999452	0.999358	0.99912	0.998608	0.99894	0.999832	0.999554	0.999644	0.999809	0.998843	0.998761	0.99922	0.999029	0.997128	0.990939	0.990745	0.989105
1020	1	0.999833	0.999517	0.994502	0.991291	0.98367	0.992052	0.986261	0.989539	0.996178	0.998803	0.997617	0.996639	0.995788	0.998265	0.998475	0.997917	0.99441	0.979097	0.988326	0.989408
1021	1	0.999401	0.997299	0.995291	0.999207	0.999343	0.99814	0.996642	0.995912	0.999335	0.999454	0.999213	0.999392	0.999558	0.999351	0.998966	0.998204	0.994479	0.980498	0.985275	0.975686
1022	0	0.159917	0.151972	0.113382	0.0429779	0.114843	0.582242	0.38943	0.311767	0.0807624	0.269164	0.319945	0.136139	0.412311	0.67464	0.621114	0.331366	0.422056	0.379816	0.432133	0.210592
1023	1	0.975511	0.694348	0.38162	0.0766222	0.71785	0.273768	0.464732	0.115258	0.980448	0.526311	0.51752	0.0872014	0.973381	0.862727	0.603351	0.479836	0.96737	0.873432	0.772932	0.502517
1024	0	0.948432	0.69425	0.37135	0.288023	0.975212	0.98001	0.954433	0.89535	0.888027	0.938464	0.946403	0.916151	0.950468	0.963146	0.968182	0.917336	0.638416	0.680087	0.862916	0.643432
1025	1	0.99148	0.898763	0.982985	0.985134	0.997217	0.994424	0.990541	0.991797	0.996677	0.99677	0.997089	0.995911	0.99514	0.994195	0.993309	0.993425	0.989631	0.945504	0.925171	0.859333
1026	0	0.042397	0.464606	0.438786	0.691019	0.0570712	0.644219	0.722634	0.716019	0.0353864	0.491517	0.896591	0.843032	0.0364099	0.448767	0.717692	0.528528	0.208871	0.193955	0.232001	0.148827
1027	0	0.0747711	0.0670524	0.0767863	0.0539533	0.22895	0.606222	0.65025	0.510006	0.301064	0.638926	0.587005	0.358912	0.472552	0.753524	0.698282	0.42497	0.115355	0.331749	0.345974	0.172277
1028	1	0.995758	0.987387	0.997537	0.999589	0.936279	0.971852	0.995294	0.996108	0.984336	0.999071	0.999297	0.998918	0.997024	0.997779	0.997954	0.995324	0.727221	0.651502	0.83372	0.693835
1029	1	0.0356815	0.0215299	0.00144603	0.00206831	0.0746519	0.372473	0.503547	0.192943	0.0171383	0.0744933	0.229722	0.12178	0.0324301	0.244272	0.303136	0.116905	0.526645	0.404558	0.473032	0.0992709
1030	0	0.069888	0.124618	0.0731039	0.0164744	0.519918	0.678424	0.410295	0.235639	0.181089	0.379373	0.338214	0.131155	0.155267	0.630013	0.332307	0.0672041	0.299775	0.229456	0.191591	0.0428283
1031	0	0.980855	0.637932	0.343997	0.112878	0.625465	0.970323	0.939183	0.850294	0.510323	0.934473	0.927506	0.82687	0.722691	0.947435	0.950046	0.882368	0.832398	0.741938	0.856505	0.785841
1032	0	0.0211184	0.206147	0.409739	0.761557	0.209961	0.637464	0.860803	0.894148	0.0332518	0.816178	0.968755	0.965328	0.0470514	0.566612	0.886527	0.974958	0.0176465	0.0456759	0.139749	0.171516
1033	0	0.205986	0.295339	0.137874	0.0120721	0.23667	0.317956	0.263011	0.207885	0.221662	0.505949	0.413801	0.252155	0.478752	0.6908	0.71534	0.562325	0.348062	0.441703	0.487813	0.280977
1034	0	0.962663	0.708027	0.354491	0.170665	0.883117	0.965391	0.859176	0.451165	0.825732	0.909257	0.824318	0.435026	0.964152	0.956318	0.859983	0.644029	0.269969	0.449719	0.568136	0.313354
1035	0	0.0678461	0.18097	0.322046	0.11233	0.28323	0.844814	0.606344	0.3739	0.0804051	0.380505	0.267402	0.163698	0.336269	0.880988	0.632334	0.175462	0.392235	0.459395	0.607378	0.43138
1036	1	0.217898	0.183947	0.0487082	0.0616235	0.0144526	0.0671779	0.279743	0.100863	0.0630938	0.063773	0.224718	0.155811	0.243187	0.208941	0.40966	0.308816	0.41109	0.305803	0.356559	0.0352415
1037	0	0.0817659	0.732655	0.854604	0.914973	0.631714	0.93915	0.948929	0.972621	0.648929	0.966633	0.97968	0.979415	0.864258	0.984002	0.990675	0.992583	0.219541	0.4268	0.746663	0.742616
1038	1	0.96826	0.968467	0.994588	0.99953	0.725692	0.914063	0.922237	0.878568	0.662531	0.982153	0.990187	0.987656	0.96277	0.99404	0.993139	0.991062	0.425918	0.604351	0.747458	0.67133
1039	0	0.109998	0.233532	0.144784	0.0254938	0.30284	0.448178	0.201348	0.107636	0.353538	0.714871	0.368112	0.184111	0.133256	0.643634	0.33148	0.0665165	0.069478	0.29489	0.451663	0.306109
1040	0	0.882266	0.555576	0.819407	0.984831	0.800476	0.957283	0.938933	0.937834	0.988157	0.992738	0.984296	0.980277	0.966843	0.973802	0.978713	0.947527	0.971764	0.906207	0.88104	0.860964
1041	0	0.0257295	0.0376381	0.0240393	0.00438495	0.253222	0.62892	0.535988	0.290291	0.092407	0.331241	0.421009	0.207684	0.211625	0.602497	0.600657	0.253831	0.0889855	0.257939	0.159421	0.0647347
1042	0	0.802733	0.4851	0.259983	0.0559883	0.702923	0.916753	0.852853	0.709832	0.646259	0.800005	0.766494	0.565902	0.893224	0.882708	0.859669	0.658649	0.888032	0.923591	0.931495	0.904198
1043	0	0.291012	0.31065	0.412125	0.0611161	0.460533	0.897229	0.842677	0.747571	0.0967607	0.386646	0.594552	0.4121	0.797066	0.933083	0.865254	0.570902	0.341579	0.39267	0.640323	0.520849
1044	1	0.972848	0.569594	0.773918	0.734732	0.251704	0.68674	0.668572	0.529679	0.214542	0.855329	0.675454	0.499311	0.901951	0.816441	0.697177	0.546543	0.66283	0.785788	0.653379	0.479778
1045	1	0.872519	0.871638	0.90959	0.991042	0.945361	0.914926	0.960031	0.853868	0.661868	0.978265	0.979708	0.937291	0.988366	0.986741	0.986764	0.956869	0.527489	0.687044	0.765874	0.623276
1046	0	0.117549	0.198464	0.137828	0.0972101	0.69768	0.656772	0.318933	0.115437	0.35116	0.72517	0.518927	0.287576	0.413299	0.774949	0.362336	0.0980082	0.513552	0.535236	0.488105	0.0870174
1047	0	0.0484151	0.0718887	0.0590052	0.00567312	0.231146	0.420433	0.28929	0.0578612	0.0456354	0.0969099	0.221345	0.0233547	0.0185439	0.133349	0.0568813	0.0430869	0.485738	0.401775	0.336279	0.0414127
1048	0	0.13328	0.193711	0.590583	0.0644933	0.264511	0.659571	0.468368	0.266977	0.310236	0.46764	0.533349	0.580415	0.615849	0.741543	0.825701	0.625684	0.0637503	0.181425	0.38314	0.270415
1049	0	0.0882059	0.0791889	0.0241262	0.0322568	0.257013	0.832827	0.861616	0.778208	0.103138	0.545438	0.652822	0.550449	0.555783	0.789134	0.846022	0.787956	0.733895	0.599508	0.701489	0.661995
1050	0	0.335749	0.407801	0.150233	0.116171	0.305722	0.886108	0.753585	0.292833	0.264871	0.769187	0.610677	0.221017	0.323568	0.882613	0.738469	0.378345	0.271252	0.466236	0.705157	0.320592
1051	1	0.999747	0.99812	0.99348	0.998434	0.983546	0.991768	0.982047	0.992267	0.99872	0.993417	0.988624	0.997148	0.998397	0.99452	0.996425	0.997001	0.98522	0.97322	0.964897	0.966997
1052	0	0.0797197	0.0543266	0.0235537	0.0030646	0.0439461	0.290152	0.323753	0.119243	0.0342953	0.194375	0.181784	0.060127	0.0657632	0.13612	0.226249	0.0701609	0.206279	0.229087	0.253219	0.0468851
1053	0	0.212281	0.376823	0.495055	0.237166	0.686237	0.902571	0.784105	0.849682	0.688099	0.910331	0.846856	0.806362	0.956064	0.97463	0.973384	0.921906	0.94997	0.875959	0.895737	0.884165
1054	0	0.0727128	0.0745552	0.0453695	0.0152587	0.0767129	0.220733	0.443811	0.270226	0.0891967	0.320756	0.348195	0.15526	0.339415	0.534254	0.481384	0.287374	0.420967	0.458024	0.418307	0.246206
1055	0	0.209619	0.286056	0.49095	0.930116	0.963081	0.996813	0.996925	0.99771	0.790743	0.993987	0.996532	0.998606	0.801673	0.981564	0.993001	0.986646	0.795092	0.746372	0.73816	0.577838
1056	1	0.979478	0.987124	0.996065	0.999308	0.998633	0.996451	0.997096	0.995912	0.997944	0.998983	0.999027	0.998897	0.997125	0.999014	0.998188	0.997844	0.744549	0.721724	0.952728	0.962021
1057	0	0.053785	0.0695362	0.0254122	0.00372035	0.303835	0.442396	0.116436	0.0660383	0.0688035	0.175697	0.135857	0.0635484	0.172873	0.347465	0.251126	0.0740871	0.274314	0.213091	0.212261	0.0509364
1058	0	0.101515	0.463898	0.676335	0.932555	0.0678839	0.517533	0.555816	0.449684	0.173757	0.587326	0.943038	0.908919	0.0527657	0.387305	0.630292	0.717028	0.185912	0.143994	0.241728	0.179548
1059	1	0.747295	0.606851	0.642524	0.789115	0.664895	0.965638	0.979275	0.966794	0.361124	0.970976	0.98191	0.969562	0.821516	0.977587	0.978349	0.954038	0.684848	0.763038	0.877558	0.802371
1060	1	0.999869	0.99964	0.999706	0.999961	0.99855	0.998464	0.998621	0.998666	0.999734	0.999829	0.999897	0.999945	0.99957	0.999407	0.999623	0.999728	0.98581	0.984652	0.991613	0.991433
1061	0	0.0743049	0.0780379	0.0521113	0.00859407	0.161563	0.513842	0.496275	0.342832	0.0862209	0.194148	0.172226	0.0876081	0.264954	0.517679	0.611655	0.317633	0.187802	0.465209	0.515085	0.228881
1062	0	0.085133	0.0347234	0.0303889	0.00706601	0.205648	0.498664	0.335783	0.0731641	0.158124	0.48836	0.328487	0.119961	0.160135	0.342957	0.265254	0.0685845	0.172172	0.115	0.171705	0.100427
1063	0	0.033373	0.0438096	0.0283458	0.010457	0.0953649	0.307715	0.417439	0.176269	0.0390166	0.139364	0.568046	0.380047	0.0542076	0.238951	0.507063	0.269366	0.714525	0.675483	0.766492	0.432713
1064	1	0.994208	0.988172	0.995949	0.998671	0.978041	0.991516	0.995512	0.994237	0.999243	0.99885	0.999015	0.998843	0.997032	0.997709	0.997681	0.998097	0.895249	0.903893	0.978667	0.985684
1065	0	0.104203	0.105699	0.34014	0.0429349	0.626457	0.873349	0.635242	0.34979	0.270339	0.715103	0.638371	0.423969	0.902164	0.805027	0.79238	0.398232	0.190779	0.237468	0.483234	0.207324
1066	0	0.31281	0.0485484	0.0304217	0.0308199	0.102425	0.255857	0.310691	0.0634966	0.115667	0.211976	0.395633	0.0780212	0.20995	0.602989	0.419172	0.211187	0.369799	0.262537	0.614463	0.295901
1067	0	0.112712	0.131607	0.267448	0.0422707	0.347606	0.542775	0.234446	0.10851	0.227301	0.408363	0.279606	0.0828916	0.172335	0.426169	0.301796	0.0420175	0.136972	0.351767	0.44718	0.102688
1068	0	0.372123	0.151072	0.0919478	0.0448807	0.233829	0.495541	0.560821	0.329281	0.30889	0.471792	0.629143	0.506793	0.223308	0.431592	0.543515	0.49817	0.879412	0.643886	0.549092	0.44011
1069	1	0.999805	0.998133	0.995715	0.998009	0.98342	0.998081	0.995929	0.994598	0.98894	0.994938	0.996046	0.988338	0.999084	0.999513	0.999119	0.997696	0.99683	0.985592	0.980832	0.977349
1070	0	0.181437	0.21907	0.554613	0.177839	0.716793	0.702958	0.547806	0.414733	0.533875	0.739693	0.664215	0.508927	0.862642	0.81537	0.717224	0.557655	0.619828	0.507871	0.509995	0.208977
1071	1	0.999811	0.999664	0.999689	0.999942	0.999339	0.999501	0.999502	0.999543	0.999666	0.999911	0.999856	0.999918	0.999538	0.999865	0.999845	0.999754	0.997052	0.993347	0.990268	0.986817
1072	1	0.999738	0.998248	0.998241	0.99965	0.996643	0.996531	0.996631	0.996335	0.982655	0.996354	0.99777	0.997456	0.995531	0.999133	0.997798	0.99656	0.990931	0.981492	0.973755	0.932911
1073	0	0.0670812	0.0980098	0.0601868	0.0147553	0.142325	0.488547	0.45445	0.261835	0.0310089	0.286945	0.399208	0.221949	0.411853	0.62531	0.78519	0.185419	0.160826	0.354002	0.447252	0.199212
1074	0	0.202747	0.207212	0.17908	0.0531738	0.454593	0.65662	0.377139	0.284323	0.324421	0.564552	0.334184	0.144461	0.29594	0.629312	0.446738	0.133378	0.54841	0.616434	0.672307	0.4563
1075	0	0.594548	0.558343	0.757693	0.481823	0.939739	0.986986	0.960211	0.92224	0.915521	0.970614	0.935855	0.890316	0.985066	0.966121	0.946438	0.86015	0.941411	0.827516	0.91783	0.895151
1076	1	0.999875	0.999425	0.999577	0.999971	0.999389	0.999185	0.999095	0.999337	0.999636	0.999798	0.999781	0.999889	0.999515	0.999457	0.999629	0.999398	0.994924	0.981934	0.983116	0.979304
1077	0	0.0872663	0.0743818	0.0682875	0.0578406	0.109706	0.301	0.295216	0.160729	0.158625	0.408337	0.273544	0.232571	0.344722	0.23133	0.284198	0.1082	0.878347	0.499435	0.346278	0.123279
1078	0	0.26565	0.139479	0.24917	0.0693418	0.729739	0.880387	0.805891	0.598037	0.328713	0.626889	0.718972	0.600807	0.773205	0.792826	0.739368	0.509646	0.251843	0.285283	0.521757	0.362366
1079	0	0.0454457	0.116606	0.113614	0.0211568	0.15461	0.574936	0.605618	0.375383	0.0400148	0.354046	0.460347	0.288855	0.120963	0.414177	0.449552	0.254985	0.421485	0.260288	0.339798	0.0842259
1080	0	0.144506	0.0249775	0.00497129	0.00306835	0.0106748	0.0163729	0.0134635	0.00152722	0.025122	0.0239099	0.0549429	0.0091054	0.0130677	0.0852427	0.0376622	0.0307257	0.68825	0.396214	0.557331	0.193436
1081	0	0.416641	0.610862	0.510402	0.189554	0.713615	0.954697	0.905117	0.854508	0.710922	0.934733	0.80823	0.724249	0.943681	0.956642	0.954327	0.872666	0.944129	0.872545	0.908815	0.898019
1082	1	0.999385	0.987568	0.979998	0.936858	0.978715	0.997136	0.995839	0.996614	0.990591	0.997184	0.997258	0.996417	0.993604	0.997398	0.99853	0.998321	0.989721	0.986873	0.98923	0.983909
1083	0	0.0668148	0.0799854	0.036164	0.00519941	0.0938596	0.194146	0.161143	0.104107	0.0375905	0.0367988	0.0869867	0.0392167	0.168328	0.280219	0.254205	0.106926	0.309637	0.293528	0.342298	0.065879
1084	0	0.953315	0.719022	0.946556	0.679941	0.823754	0.930574	0.701651	0.486521	0.842622	0.875974	0.55708	0.285191	0.898122	0.937892	0.854923	0.580771	0.612747	0.750864	0.796986	0.553752
1085	0	0.149643	0.354945	0.4659	0.407107	0.466353	0.874067	0.717978	0.618818	0.143164	0.721201	0.623347	0.653096	0.177883	0.627825	0.617265	0.323548	0.640548	0.671957	0.707694	0.442346
1086	1	0.716033	0.98913	0.996659	0.999521	0.975176	0.982999	0.993055	0.993656	0.995361	0.998848	0.998756	0.998718	0.989378	0.997158	0.997277	0.997376	0.951347	0.932168	0.979288	0.980844
1087	0	0.0321574	0.236992	0.496741	0.479396	0.0653425	0.467366	0.619791	0.462783	0.0921296	0.850483	0.921823	0.920572	0.0892094	0.641933	0.725424	0.713695	0.271463	0.181386	0.312866	0.350665
1088	1	0.971647	0.790338	0.992326	0.993983	0.918509	0.86482	0.9533	0.539517	0.998396	0.997598	0.991189	0.757574	0.999064	0.998242	0.979977	0.81227	0.875785	0.819872	0.828192	0.587985
1089	0	0.875622	0.38374	0.300013	0.108514	0.538603	0.760143	0.514592	0.438238	0.972881	0.919336	0.698341	0.616183	0.982703	0.960091	0.875138	0.761872	0.910954	0.767155	0.896498	0.758768
1090	0	0.27815	0.399341	0.477813	0.32104	0.887805	0.801853	0.38555	0.27168	0.204258	0.730108	0.507149	0.298586	0.547439	0.790399	0.677474	0.190865	0.511554	0.442971	0.574357	0.217234
1091	0	0.409732	0.332083	0.248929	0.122782	0.763276	0.869134	0.869256	0.84584	0.461524	0.841166	0.829332	0.751223	0.742126	0.873328	0.853095	0.814709	0.987206	0.960375	0.919909	0.80345
1092	0	0.2892	0.155608	0.0166272	0.0258543	0.181686	0.231272	0.247359	0.043711	0.423635	0.291584	0.446871	0.227114	0.207951	0.490789	0.503646	0.233478	0.487655	0.319187	0.332589	0.152812
1093	0	0.056944	0.0906823	0.062897	0.00693474	0.057785	0.495999	0.220822	0.112374	0.0329443	0.354921	0.263574	0.169764	0.0663522	0.408494	0.287446	0.0691469	0.232089	0.40894	0.360349	0.0749873
1094	0	0.167564	0.242232	0.188291	0.0686453	0.357982	0.644574	0.684497	0.541003	0.780485	0.802623	0.581127	0.369615	0.44112	0.748767	0.742643	0.580348	0.343476	0.324047	0.530907	0.556689
1095	1	0.999786	0.999009	0.999314	0.999826	0.999351	0.998584	0.99775	0.997752	0.999834	0.999843	0.99974	0.999729	0.999384	0.999329	0.999136	0.99885	0.990213	0.978426	0.985469	0.986674
1096	0	0.414086	0.119861	0.055149	0.00950408	0.215189	0.709792	0.731102	0.388209	0.115117	0.71129	0.665923	0.481187	0.304801	0.77699	0.72289	0.418797	0.132719	0.325319	0.266876	0.227623
1097	0	0.408269	0.425048	0.0168843	0.00461454	0.206647	0.0710584	0.174289	0.0274626	0.245191	0.0844043	0.108916	0.0162551	0.109241	0.257091	0.197174	0.0930616	0.460833	0.479554	0.557494	0.444968
1098	0	0.0618981	0.0805085	0.0225695	0.00979456	0.48909	0.706091	0.625068	0.449937	0.0304904	0.19954	0.363893	0.24586	0.151424	0.747831	0.653258	0.243994	0.22678	0.36401	0.50576	0.247364
1099	0	0.0510596	0.0911638	0.0943839	0.0236616	0.181869	0.392763	0.48803	0.437653	0.131921	0.557068	0.445228	0.485386	0.126419	0.539243	0.482778	0.419243	0.627094	0.4941	0.587696	0.389583
1100	0	0.0712451	0.100658	0.193585	0.0839836	0.547473	0.876	0.832667	0.577571	0.305068	0.659236	0.68219	0.46569	0.607955	0.710587	0.58779	0.421447	0.682805	0.65765	0.708663	0.463169
1101	0	0.372118	0.215262	0.160601	0.061736	0.610032	0.91833	0.78958	0.503254	0.264988	0.769999	0.699967	0.425999	0.867155	0.829712	0.787264	0.505008	0.667815	0.47784	0.629488	0.435866
1102	0	0.0583355	0.0798676	0.0423071	0.0058226	0.315441	0.544504	0.648864	0.585742	0.0555414	0.604852	0.547159	0.559621	0.228756	0.714447	0.771305	0.622232	0.799497	0.745449	0.622402	0.410533
1103	0	0.485572	0.387427	0.425008	0.277858	0.750561	0.914497	0.797602	0.623595	0.701991	0.901694	0.762641	0.537594	0.608288	0.924537	0.790993	0.539687	0.365293	0.409935	0.639004	0.437806
1104	1	0.998272	0.982386	0.993865	0.995308	0.980388	0.989916	0.994205	0.991583	0.73935	0.988084	0.993153	0.992726	0.992424	0.997121	0.997129	0.994692	0.994026	0.963813	0.961179	0.954875
1105	0	0.226161	0.221716	0.332161	0.194273	0.305872	0.921134	0.842387	0.674175	0.283909	0.826187	0.731485	0.481413	0.267007	0.895725	0.816178	0.567295	0.533616	0.455917	0.655676	0.296289
1106	0	0.10145	0.0985278	0.0997598	0.0612587	0.505502	0.59806	0.387087	0.179586	0.187551	0.466375	0.305921	0.0951787	0.110432	0.55853	0.217919	0.0352118	0.363027	0.456879	0.55117	0.278113
1107	0	0.71101	0.221265	0.303651	0.376984	0.808696	0.938316	0.900034	0.857546	0.514757	0.918151	0.800345	0.729793	0.651974	0.876459	0.905909	0.837679	0.783669	0.655782	0.661826	0.555337
1108	0	0.322636	0.1834	0.143207	0.112427	0.561962	0.63018	0.558173	0.446106	0.267567	0.67565	0.483287	0.306377	0.288938	0.40355	0.52958	0.377497	0.686493	0.58798	0.426877	0.220963
1109	1	0.99989	0.999843	0.999871	0.999965	0.99975	0.999766	0.999352	0.999196	0.999846	0.999952	0.999851	0.99988	0.999852	0.999889	0.999883	0.999838	0.996743	0.992954	0.993649	0.99523
1110	0	0.0917268	0.1983	0.568324	0.39106	0.97464	0.985252	0.993295	0.99583	0.630983	0.904597	0.97898	0.99534	0.868988	0.97363	0.994135	0.992693	0.899994	0.887079	0.865043	0.706585
1111	0	0.78919	0.332118	0.273314	0.147473	0.805629	0.95246	0.875533	0.783476	0.844742	0.931088	0.85066	0.679258	0.858086	0.863731	0.867514	0.82048	0.954384	0.924675	0.878937	0.814977
1112	0	0.398623	0.173835	0.120235	0.0345556	0.611154	0.847044	0.8415	0.713298	0.565055	0.739644	0.717283	0.61282	0.788156	0.87647	0.869413	0.613268	0.297969	0.449131	0.612276	0.518287
1113	1	0.999549	0.999245	0.999862	0.999933	0.998257	0.993231	0.990897	0.99388	0.946733	0.981837	0.986513	0.980296	0.997997	0.999054	0.997791	0.990058	0.998048	0.988905	0.987324	0.972921
1114	0	0.257354	0.574457	0.116838	0.106	0.251597	0.583388	0.529481	0.143835	0.141642	0.421936	0.721795	0.243526	0.374889	0.754913	0.701882	0.49504	0.69581	0.512969	0.633205	0.145999
1115	0	0.153248	0.071376	0.0707892	0.0717864	0.124533	0.635088	0.394351	0.166513	0.147215	0.688837	0.569802	0.451488	0.400755	0.56993	0.6698	0.326885	0.150788	0.146884	0.352314	0.160297
1116	0	0.0738027	0.175356	0.0652494	0.0102206	0.216519	0.475785	0.558476	0.395637	0.109855	0.377286	0.453305	0.422549	0.130848	0.234232	0.416041	0.370996	0.760411	0.5017	0.404112	0.241792
1117	0	0.140916	0.242427	0.257881	0.2923	0.460439	0.668465	0.388988	0.327326	0.328769	0.758614	0.43189	0.278601	0.419291	0.916713	0.549025	0.211066	0.41171	0.461108	0.578928	0.346913
1118	0	0.321951	0.114922	0.238333	0.0542208	0.876386	0.821606	0.668214	0.30342	0.0790086	0.603002	0.63223	0.367118	0.685804	0.715999	0.772133	0.582199	0.339476	0.198447	0.447369	0.216881
1119	0	0.0888101	0.14943	0.0537183	0.00516033	0.347629	0.655573	0.317866	0.207188	0.135716	0.326481	0.184258	0.072502	0.462801	0.725093	0.463946	0.205008	0.435007	0.505018	0.589378	0.260059
1120	0	0.742277	0.563441	0.326836	0.344115	0.778317	0.970261	0.900941	0.833669	0.958515	0.964678	0.941592	0.796717	0.761867	0.93265	0.912663	0.823147	0.725652	0.759249	0.776688	0.607228
1121	0	0.390495	0.302286	0.194373	0.0618337	0.656056	0.908211	0.87025	0.717336	0.164634	0.660803	0.745159	0.515591	0.377155	0.789129	0.786911	0.73223	0.0656354	0.267566	0.530668	0.406714
1122	1	0.405056	0.652713	0.92899	0.920349	0.513928	0.956972	0.967662	0.919125	0.806902	0.991428	0.98739	0.975363	0.820458	0.9711	0.937839	0.903791	0.217273	0.443857	0.730639	0.834333
1123	1	0.957578	0.972135	0.9935	0.998171	0.785531	0.985623	0.984652	0.977651	0.98916	0.996792	0.99733	0.982656	0.997161	0.997438	0.997149	0.993304	0.345115	0.481497	0.590349	0.439753
1124	0	0.100693	0.0850172	0.0402543	0.0110607	0.160098	0.450256	0.242669	0.196646	0.0707407	0.341639	0.315182	0.125311	0.443025	0.441473	0.541858	0.382503	0.18096	0.351259	0.385751	0.2253
1125	0	0.264766	0.393959	0.246153	0.0768747	0.53603	0.627641	0.222615	0.17122	0.0662142	0.398236	0.362433	0.103285	0.165904	0.768742	0.50626	0.187317	0.29651	0.333218	0.570746	0.236041
1126	1	0.999813	0.999271	0.999489	0.999906	0.999885	0.999638	0.999485	0.999435	0.99976	0.999942	0.999901	0.999926	0.999742	0.99943	0.999621	0.99858	0.997614	0.986815	0.981951	0.977866
1127	0	0.961411	0.605767	0.444057	0.0864356	0.971425	0.991765	0.966767	0.925643	0.993866	0.990981	0.967286	0.866799	0.996871	0.989439	0.983434	0.948741	0.69161	0.808552	0.953366	0.935441
1128	0	0.596673	0.376137	0.110149	0.0215881	0.190892	0.3699	0.315842	0.0420559	0.904618	0.708705	0.645966	0.199995	0.260243	0.4096	0.349986	0.188286	0.711633	0.577136	0.757608	0.377601
1129	1	0.999696	0.998761	0.998599	0.999809	0.999486	0.999063	0.99843	0.998106	0.999767	0.999792	0.999568	0.999364	0.999577	0.999075	0.998989	0.998293	0.994044	0.988074	0.98853	0.987267
1130	1	0.993918	0.88462	0.94833	0.969289	0.671887	0.878344	0.936539	0.666772	0.878258	0.957291	0.984776	0.965247	0.986042	0.978883	0.981915	0.918858	0.969829	0.934156	0.860639	0.60153
1131	0	0.0734551	0.0626039	0.0503033	0.0128509	0.588661	0.809985	0.777395	0.581436	0.502657	0.481632	0.399426	0.296153	0.436394	0.589079	0.635324	0.43437	0.756096	0.641245	0.653206	0.503922
1132	0	0.10428	0.0900992	0.0487499	0.0212536	0.32778	0.813916	0.726384	0.452882	0.160969	0.64434	0.620909	0.410632	0.723409	0.797983	0.740056	0.558451	0.889387	0.630707	0.595551	0.243425
1133	0	0.152862	0.177271	0.0353166	0.0098603	0.313166	0.884435	0.927169	0.416667	0.187301	0.502209	0.794392	0.280026	0.126399	0.627646	0.656157	0.432504	0.943509	0.76967	0.566143	0.284481
1134	0	0.076374	0.0776994	0.0391962	0.0175443	0.364291	0.748897	0.671615	0.211571	0.0932084	0.456323	0.449954	0.262285	0.405106	0.607289	0.655197	0.307987	0.218383	0.369647	0.286041	0.206257
1135	1	0.97322	0.897533	0.916618	0.823872	0.975695	0.988796	0.992891	0.991067	0.984118	0.998763	0.997916	0.996345	0.985781	0.996325	0.995371	0.996046	0.745858	0.857909	0.961643	0.982277
1136	1	0.830657	0.620269	0.923169	0.819319	0.333275	0.90378	0.962182	0.897515	0.332842	0.925212	0.968289	0.944658	0.779361	0.978085	0.977688	0.94175	0.893231	0.77418	0.853516	0.738378
1137	0	0.691695	0.205646	0.733627	0.17712	0.782326	0.892185	0.554336	0.414687	0.6328	0.934306	0.608151	0.431088	0.882313	0.941621	0.830255	0.516823	0.278533	0.49122	0.666364	0.319299
1138	0	0.127022	0.304062	0.485187	0.327093	0.52768	0.879204	0.85004	0.80055	0.0697466	0.425339	0.598188	0.291137	0.132132	0.662902	0.702061	0.45613	0.965428	0.681816	0.716581	0.321978
1139	0	0.178539	0.0705767	0.0526249	0.0109873	0.254216	0.572321	0.547921	0.288486	0.15817	0.623311	0.62418	0.55838	0.223235	0.568467	0.569978	0.341402	0.437201	0.318816	0.315766	0.188688
1140	0	0.0635324	0.23313	0.262962	0.13804	0.103325	0.607526	0.718026	0.571874	0.0581616	0.480356	0.660802	0.549479	0.132565	0.445331	0.628104	0.43778	0.393728	0.440057	0.483925	0.452938
1141	0	0.066729	0.170721	0.187571	0.0801374	0.431986	0.651828	0.304905	0.0960843	0.141333	0.65081	0.393076	0.209052	0.439451	0.778615	0.589243	0.161033	0.330916	0.420129	0.686213	0.367262
1142	0	0.961854	0.502058	0.693003	0.919609	0.441603	0.915045	0.900949	0.897527	0.252507	0.826612	0.731513	0.695181	0.828042	0.977166	0.93275	0.831769	0.522294	0.604452	0.793283	0.775374
1143	1	0.990301	0.99476	0.998837	0.999824	0.742272	0.977791	0.994488	0.992548	0.992856	0.999017	0.99877	0.998321	0.999155	0.998745	0.998584	0.998417	0.63534	0.617265	0.869981	0.89226
1144	0	0.0628605	0.0831113	0.0353684	0.003681	0.0828549	0.370628	0.420951	0.235047	0.0141534	0.190571	0.205891	0.0779439	0.121409	0.449757	0.425001	0.192171	0.117769	0.236017	0.346816	0.111347
1145	0	0.939828	0.460013	0.233815	0.0319349	0.885065	0.973136	0.925229	0.853288	0.979456	0.971124	0.898662	0.79547	0.993737	0.980799	0.946147	0.903108	0.908833	0.93409	0.952131	0.950159
1146	0	0.0741547	0.0962363	0.125542	0.0355056	0.122333	0.638387	0.591945	0.440497	0.213039	0.509574	0.500383	0.400363	0.17997	0.28122	0.363963	0.207325	0.613337	0.316241	0.388057	0.259909
1147	1	0.999625	0.998233	0.999204	0.99989	0.992083	0.997672	0.997034	0.99341	0.99915	0.999831	0.999596	0.999067	0.999395	0.99955	0.999124	0.998352	0.956591	0.923768	0.985137	0.980512
1148	0	0.178355	0.143129	0.00559723	0.00117401	0.0280884	0.299692	0.446365	0.0731817	0.184355	0.345192	0.445891	0.233658	0.219598	0.514104	0.526876	0.169159	0.144648	0.349317	0.435923	0.154656
1149	1	0.997592	0.97583	0.627796	0.605429	0.974036	0.966856	0.76382	0.229307	0.692304	0.516224	0.605749	0.159696	0.959747	0.963653	0.822451	0.409315	0.978009	0.86821	0.797	0.531088
1150	0	0.602656	0.145558	0.0774963	0.0211667	0.560157	0.860204	0.831487	0.779685	0.082573	0.583816	0.536808	0.459419	0.504294	0.646472	0.77421	0.565498	0.534343	0.466351	0.451955	0.336742
1151	0	0.264524	0.24073	0.0939214	0.0515154	0.336403	0.706622	0.53017	0.11904	0.155063	0.390003	0.387087	0.188216	0.242452	0.415364	0.432036	0.167151	0.506675	0.359558	0.493251	0.272276
1152	1	0.297744	0.632959	0.810223	0.735691	0.769273	0.90264	0.960678	0.968511	0.796563	0.980293	0.988878	0.987152	0.839148	0.967911	0.987853	0.993273	0.533341	0.46907	0.715436	0.66144
1153	1	0.999843	0.999515	0.999607	0.999978	0.996633	0.998493	0.998628	0.998694	0.998926	0.999613	0.999577	0.999652	0.999217	0.999388	0.999371	0.99913	0.969572	0.976068	0.989376	0.988849
1154	1	0.311197	0.227762	0.219794	0.14589	0.701605	0.783772	0.670138	0.510422	0.327674	0.382605	0.43583	0.323476	0.467816	0.695967	0.564369	0.339081	0.387491	0.351769	0.370198	0.114822
1155	0	0.168307	0.136582	0.0740385	0.0455596	0.467498	0.604099	0.681988	0.551679	0.254084	0.782166	0.640481	0.446957	0.771263	0.611389	0.554078	0.390032	0.42847	0.618613	0.404497	0.212334
1156	0	0.433982	0.183072	0.314974	0.0978996	0.832163	0.962251	0.898325	0.840655	0.177979	0.856054	0.789523	0.616097	0.855879	0.982343	0.963398	0.772034	0.346297	0.550896	0.716491	0.486247
1157	0	0.445977	0.28019	0.223893	0.0409913	0.66578	0.980061	0.981212	0.979155	0.322982	0.877407	0.899343	0.856025	0.406974	0.846107	0.848278	0.620021	0.969122	0.706728	0.649178	0.39434
1158	1	0.999891	0.999835	0.999878	0.999938	0.999896	0.999888	0.999647	0.99961	0.999861	0.999965	0.999908	0.999932	0.999872	0.999958	0.999914	0.999846	0.998373	0.996333	0.995717	0.994331
1159	0	0.194635	0.325773	0.708299	0.708386	0.658777	0.957833	0.956454	0.869224	0.405633	0.85807	0.712	0.71122	0.790703	0.983168	0.989475	0.944966	0.494557	0.695524	0.781742	0.596566
1160	0	0.019406	0.0239096	0.00423486	0.00115121	0.0249144	0.149249	0.283399	0.105894	0.00354652	0.0532855	0.21401	0.103873	0.07012	0.241201	0.350564	0.135504	0.118896	0.141458	0.121858	0.011134
1161	0	0.117178	0.0577163	0.0121106	0.0062886	0.021731	0.103236	0.187368	0.0422255	0.040122	0.0543228	0.0820469	0.0120828	0.0113952	0.122417	0.114896	0.0730938	0.345218	0.323854	0.525595	0.0731842
1162	1	0.998783	0.976156	0.981161	0.968499	0.983971	0.99336	0.993443	0.994243	0.975019	0.998359	0.997103	0.996159	0.993458	0.997483	0.997487	0.994424	0.944619	0.926044	0.963477	0.920542
1163	0	0.309723	0.228703	0.154856	0.0611532	0.188283	0.288595	0.118286	0.132469	0.0772331	0.18364	0.200521	0.148494	0.13592	0.405227	0.355678	0.149699	0.201488	0.359925	0.519352	0.140193
1164	0	0.0264907	0.0191838	0.00486927	0.00192131	0.0176877	0.0893313	0.175686	0.036427	0.0310395	0.0469271	0.0814576	0.0136074	0.00390797	0.116568	0.137148	0.0597479	0.232653	0.383592	0.523542	0.0862544
1165	0	0.100069	0.107464	0.0784728	0.0298793	0.0749669	0.358602	0.174913	0.0854774	0.0494879	0.30101	0.186234	0.0679596	0.102964	0.628288	0.399758	0.13211	0.251406	0.247373	0.364981	0.167081
1166	0	0.823366	0.503439	0.548327	0.795112	0.181263	0.644098	0.395318	0.279247	0.0819364	0.529436	0.32707	0.236306	0.220797	0.718864	0.651643	0.32091	0.428289	0.641571	0.698235	0.327693
1167	1	0.128141	0.240369	0.430325	0.241882	0.307335	0.884511	0.87908	0.636758	0.166223	0.703798	0.617346	0.3384	0.525526	0.805321	0.843987	0.698383	0.527496	0.562685	0.63282	0.60815
1168	0	0.123292	0.0777291	0.118881	0.17537	0.318877	0.672786	0.542496	0.428478	0.103444	0.462149	0.408754	0.337003	0.150752	0.554947	0.575647	0.459665	0.419592	0.697214	0.607901	0.442628
1169	1	0.866437	0.959641	0.963334	0.966322	0.781009	0.918368	0.967048	0.881389	0.865599	0.947732	0.983438	0.938273	0.896228	0.975601	0.973329	0.947832	0.97039	0.834084	0.863665	0.579691
1170	0	0.406447	0.243881	0.434641	0.747077	0.268969	0.886884	0.976021	0.962603	0.91984	0.981335	0.977646	0.95946	0.80939	0.965654	0.985773	0.950049	0.824162	0.806752	0.892836	0.833902
1171	1	0.999106	0.996227	0.993416	0.999194	0.990132	0.99472	0.996133	0.99394	0.989794	0.999007	0.998954	0.998908	0.991693	0.997732	0.997878	0.997731	0.969337	0.976936	0.986512	0.979902
1172	0	0.165917	0.0665884	0.012373	0.00110704	0.287397	0.783506	0.782475	0.502441	0.0710388	0.446189	0.460507	0.27932	0.329758	0.7021	0.706644	0.466818	0.12845	0.175064	0.259625	0.234796
1173	0	0.925967	0.620536	0.879921	0.414536	0.727622	0.933627	0.854263	0.654908	0.988645	0.98829	0.968101	0.956315	0.991497	0.94548	0.947017	0.871611	0.931003	0.934165	0.950762	0.960775
1174	0	0.311316	0.112313	0.0582389	0.0109587	0.521878	0.751997	0.744326	0.479131	0.0760572	0.412902	0.483347	0.364997	0.474344	0.601038	0.54479	0.313634	0.559525	0.722184	0.649089	0.339672
1175	0	0.221149	0.34165	0.317658	0.0938436	0.528711	0.909657	0.779742	0.677803	0.485111	0.689603	0.540158	0.276828	0.927631	0.967119	0.893298	0.581593	0.736367	0.780863	0.842458	0.723286
1176	0	0.0477527	0.0999588	0.0407624	0.00616785	0.213632	0.521612	0.240437	0.120122	0.143467	0.363992	0.348096	0.207322	0.329391	0.459494	0.286797	0.0464046	0.282651	0.282442	0.386109	0.254096
1177	1	0.298808	0.948093	0.982514	0.997526	0.981278	0.965071	0.961491	0.945313	0.642908	0.980594	0.969954	0.941208	0.988415	0.981792	0.98421	0.957048	0.636037	0.653417	0.742658	0.805352
1178	0	0.0777873	0.0464796	0.0122277	0.00105754	0.528811	0.845751	0.73607	0.358875	0.249291	0.703332	0.523726	0.369354	0.472909	0.528819	0.418455	0.199782	0.577568	0.505335	0.617723	0.3535
1179	0	0.135839	0.236463	0.117652	0.084884	0.598437	0.877781	0.896332	0.744877	0.375476	0.905389	0.869042	0.695813	0.244971	0.595915	0.787621	0.801709	0.731647	0.654902	0.704517	0.684959
1180	1	0.999867	0.999533	0.999063	0.999619	0.985392	0.996842	0.99701	0.996417	0.964578	0.990622	0.997605	0.996913	0.998361	0.999632	0.999305	0.998207	0.995322	0.984434	0.989603	0.990884
1181	0	0.0495339	0.123278	0.12555	0.0797716	0.110763	0.326423	0.449256	0.314262	0.0186879	0.147327	0.227893	0.171493	0.336949	0.532238	0.375997	0.228034	0.105677	0.184084	0.202721	0.104644
1182	0	0.155173	0.0718313	0.0110211	0.00231552	0.00682043	0.0158325	0.0140403	0.00197057	0.0126715	0.00820888	0.0130748	0.0010939	0.0251969	0.0217389	0.00626145	0.00166184	0.399368	0.402758	0.27993	0.00970493
1183	1	0.612829	0.5444	0.83476	0.949051	0.564531	0.896743	0.975291	0.946575	0.913423	0.994384	0.989031	0.987127	0.905613	0.977069	0.987975	0.991449	0.567233	0.702258	0.914882	0.88102
1184	1	0.996295	0.988805	0.985888	0.991112	0.988941	0.990094	0.995477	0.988636	0.999158	0.998372	0.998214	0.996639	0.998302	0.996093	0.994472	0.982305	0.989726	0.971084	0.964881	0.942587
1185	0	0.085895	0.188104	0.0621189	0.0131562	0.177601	0.412591	0.20445	0.174304	0.187208	0.336632	0.178309	0.122126	0.530266	0.785503	0.532936	0.300559	0.785748	0.831658	0.786084	0.540283
1186	0	0.180544	0.223982	0.293317	0.29171	0.610733	0.796502	0.833696	0.763329	0.270537	0.788347	0.828815	0.635647	0.256326	0.753042	0.908023	0.872437	0.409615	0.626053	0.591159	0.560641
1187	0	0.0694846	0.341494	0.51652	0.481769	0.188037	0.792725	0.896574	0.918582	0.17263	0.846197	0.943517	0.903368	0.24382	0.936674	0.980901	0.97787	0.289718	0.247057	0.532669	0.387373
1188	0	0.0532285	0.0601539	0.114007	0.017834	0.328199	0.756482	0.857585	0.719112	0.431644	0.82211	0.792237	0.563193	0.86243	0.883474	0.854294	0.75187	0.676377	0.560417	0.580041	0.481437
1189	0	0.873355	0.231744	0.0186866	0.00532593	0.11965	0.330413	0.393302	0.130744	0.480523	0.500288	0.482719	0.153411	0.140897	0.546142	0.60227	0.411853	0.832986	0.739512	0.724068	0.633689
1190	1	0.999852	0.999527	0.9997	0.999919	0.999277	0.998961	0.998655	0.998623	0.997784	0.999271	0.999468	0.999517	0.999365	0.99986	0.999616	0.999404	0.981084	0.986268	0.990514	0.990564
1191	1	0.999774	0.999515	0.999521	0.999807	0.9938	0.998753	0.998191	0.997317	0.998104	0.999634	0.999346	0.99841	0.994861	0.99889	0.998724	0.998028	0.991606	0.962657	0.960889	0.923388
1192	0	0.0536191	0.0818171	0.0431472	0.0713869	0.179246	0.599862	0.61971	0.39943	0.069093	0.340787	0.354564	0.161071	0.116075	0.569351	0.546896	0.267222	0.319047	0.284185	0.237062	0.15323
1193	0	0.0487807	0.0948648	0.0808231	0.0789204	0.168042	0.606264	0.437227	0.366541	0.141661	0.518996	0.420121	0.229609	0.273127	0.623931	0.366752	0.123568	0.391974	0.554986	0.52191	0.354509
1194	1	0.99942	0.98623	0.990596	0.997725	0.93337	0.983843	0.990315	0.970845	0.986326	0.987158	0.996139	0.996111	0.992217	0.997824	0.997406	0.996772	0.905827	0.878332	0.966641	0.944937
1195	1	0.999884	0.999709	0.999683	0.999943	0.999763	0.999694	0.999412	0.999344	0.999866	0.999938	0.999818	0.999724	0.999733	0.99984	0.999788	0.999615	0.998162	0.994605	0.992875	0.989572
1196	1	0.998243	0.995921	0.996401	0.999573	0.970604	0.997386	0.99791	0.99678	0.99501	0.999322	0.999137	0.998233	0.998547	0.999008	0.998748	0.998095	0.892603	0.848381	0.947175	0.963983
1197	1	0.984711	0.929396	0.975279	0.982745	0.987485	0.986667	0.993722	0.991436	0.992917	0.99781	0.997038	0.996519	0.994401	0.995132	0.995893	0.994871	0.905782	0.828659	0.955373	0.953797
1198	0	0.371476	0.112228	0.117805	0.0513974	0.764737	0.746399	0.629461	0.413259	0.0623927	0.637291	0.554763	0.473943	0.341212	0.521361	0.652413	0.37665	0.409615	0.560598	0.55788	0.303138
1199	0	0.0843076	0.0498003	0.0170992	0.00610067	0.01362	0.111182	0.154088	0.0650161	0.0209705	0.231368	0.329417	0.23904	0.0197948	0.435711	0.420795	0.1329	0.536191	0.421312	0.452346	0.10113
1200	0	0.0957321	0.0992219	0.0589755	0.0133838	0.17175	0.603791	0.490462	0.461805	0.0865871	0.585705	0.610699	0.499845	0.196233	0.623786	0.84005	0.73273	0.104393	0.312093	0.389228	0.298088
1201	0	0.070875	0.167907	0.092801	0.0375556	0.468121	0.744451	0.609865	0.497848	0.184707	0.441344	0.549414	0.376459	0.488783	0.74775	0.753919	0.37327	0.6703	0.538271	0.56291	0.266879
1202	0	0.0506794	0.0844848	0.0524093	0.0125355	0.0765418	0.168406	0.139326	0.0819238	0.389775	0.558796	0.375239	0.124928	0.296515	0.47768	0.463512	0.273574	0.0448622	0.117716	0.28107	0.16534
1203	0	0.115613	0.138175	0.161947	0.110954	0.656508	0.905654	0.816956	0.698456	0.475978	0.741741	0.717063	0.718353	0.481005	0.763474	0.691267	0.404101	0.242034	0.411448	0.645118	0.434285
1204	0	0.0453256	0.062606	0.0388659	0.00468325	0.168802	0.646708	0.589944	0.279804	0.0406241	0.180657	0.243479	0.113641	0.0354688	0.209984	0.353031	0.103946	0.0533068	0.0963463	0.114988	0.0913906
1205	0	0.750007	0.562467	0.326898	0.233188	0.938738	0.986174	0.959539	0.895284	0.380315	0.932102	0.787595	0.402263	0.18814	0.958112	0.910382	0.647627	0.954586	0.933296	0.93364	0.899672
1206	0	0.0585839	0.0503726	0.0306324	0.00393254	0.167994	0.504425	0.520627	0.269834	0.0659044	0.213795	0.236358	0.112589	0.260684	0.344057	0.433229	0.194271	0.814554	0.609266	0.358311	0.100998
1207	1	0.999657	0.997036	0.998106	0.999864	0.981586	0.995748	0.994919	0.99349	0.980693	0.995426	0.998472	0.998325	0.998201	0.998823	0.998597	0.998243	0.972338	0.920902	0.969052	0.970121
1208	0	0.319781	0.307412	0.121999	0.0202711	0.487725	0.947568	0.888167	0.779809	0.307046	0.809885	0.799264	0.702435	0.599991	0.859849	0.820008	0.637599	0.946129	0.863493	0.776502	0.66482
1209	0	0.0715898	0.307851	0.442966	0.743225	0.668689	0.926125	0.946787	0.935688	0.349721	0.883856	0.932316	0.94497	0.0857335	0.593145	0.851662	0.677937	0.745907	0.744475	0.712148	0.395656
1210	1	0.999858	0.999667	0.999436	0.999344	0.999079	0.99824	0.997043	0.996284	0.999636	0.999333	0.999194	0.998888	0.999283	0.999542	0.999041	0.997244	0.991493	0.981459	0.989183	0.988731
1211	0	0.111579	0.098916	0.1349	0.053602	0.28176	0.474014	0.477578	0.316175	0.0289667	0.231866	0.224215	0.12885	0.105002	0.372274	0.225619	0.161472	0.265436	0.414836	0.303923	0.203935
1212	0	0.108759	0.0985783	0.140288	0.060263	0.519868	0.784769	0.787314	0.636543	0.0304788	0.332985	0.503818	0.430405	0.131643	0.539566	0.637624	0.463773	0.210076	0.278408	0.35158	0.131792
1213	0	0.0993545	0.333689	0.0680819	0.0411735	0.0899019	0.29476	0.393753	0.113578	0.225129	0.32665	0.457386	0.226335	0.209921	0.51172	0.512046	0.300559	0.586318	0.436921	0.589804	0.372298
1214	0	0.742833	0.528232	0.180799	0.0282214	0.18978	0.197439	0.240932	0.0972835	0.166343	0.349633	0.585052	0.10767	0.132166	0.409889	0.483484	0.446313	0.745579	0.505495	0.778958	0.555956
1215	1	0.993967	0.987606	0.995122	0.99932	0.983665	0.994362	0.994941	0.995869	0.944996	0.992272	0.997193	0.996579	0.998264	0.998846	0.999181	0.998491	0.825166	0.795543	0.853337	0.815844
1216	0	0.91341	0.418718	0.293387	0.314203	0.882142	0.981268	0.965606	0.909952	0.734382	0.952592	0.934562	0.830558	0.973894	0.962114	0.949006	0.83661	0.914036	0.881867	0.926611	0.826991
1217	0	0.174969	0.334898	0.433759	0.324623	0.837694	0.901214	0.863232	0.734306	0.496584	0.947026	0.863997	0.709825	0.541084	0.956702	0.933953	0.789216	0.216339	0.422723	0.601781	0.538813
1218	1	0.700957	0.60389	0.901777	0.848373	0.674312	0.943718	0.979513	0.973475	0.894846	0.995849	0.993813	0.98795	0.983896	0.990865	0.991686	0.988763	0.574223	0.558736	0.87133	0.891192
1219	0	0.0975162	0.29432	0.282689	0.0305752	0.214059	0.52715	0.342619	0.23779	0.0282291	0.142875	0.179456	0.117619	0.174948	0.597986	0.557858	0.339124	0.411943	0.36527	0.332737	0.109436
1220	0	0.0568122	0.0620993	0.0291514	0.00291815	0.104821	0.315521	0.17736	0.0980419	0.161504	0.14924	0.187702	0.0333734	0.288773	0.426114	0.294315	0.0552486	0.0879787	0.12652	0.244463	0.0529687
1221	0	0.0592298	0.0554724	0.0349075	0.008494	0.0463686	0.303702	0.42796	0.250589	0.0479771	0.1081	0.311279	0.159523	0.0522224	0.237907	0.429586	0.283344	0.276257	0.327655	0.420085	0.198326
1222	0	0.328749	0.080743	0.104005	0.0653037	0.0359213	0.365414	0.380781	0.0737771	0.218077	0.588195	0.606589	0.151428	0.496721	0.750118	0.610353	0.360599	0.92757	0.771057	0.789787	0.377912
1223	0	0.186237	0.221273	0.274541	0.560302	0.54784	0.92492	0.924506	0.97879	0.62164	0.923584	0.937795	0.876488	0.830334	0.95004	0.972368	0.950135	0.567393	0.79197	0.86591	0.721234
1224	1	0.999404	0.994044	0.998161	0.99983	0.974807	0.991698	0.994236	0.994184	0.998571	0.99925	0.998521	0.997818	0.998454	0.998624	0.998635	0.998596	0.73472	0.749946	0.941272	0.968392
1225	0	0.0752186	0.0827522	0.144572	0.759917	0.880621	0.979708	0.993977	0.995499	0.784655	0.952148	0.996266	0.997342	0.922902	0.979066	0.98498	0.983623	0.917398	0.825808	0.848645	0.379381
1226	1	0.993419	0.964906	0.979622	0.979947	0.940972	0.989514	0.993538	0.992879	0.988693	0.998029	0.997457	0.997313	0.978075	0.995544	0.995794	0.995637	0.335316	0.713599	0.939427	0.953733
1227	0	0.103585	0.0829165	0.0529638	0.0153549	0.243384	0.551906	0.258771	0.0946233	0.137455	0.681198	0.369952	0.151097	0.171435	0.461341	0.323855	0.0639561	0.138839	0.25947	0.457492	0.163245
1228	0	0.056682	0.0738016	0.0816117	0.0236988	0.27731	0.64255	0.726567	0.574169	0.0862964	0.433488	0.469685	0.36089	0.21629	0.477484	0.576681	0.47416	0.809045	0.657664	0.652559	0.441074
1229	0	0.336509	0.174265	0.208587	0.0520511	0.492696	0.769546	0.501016	0.440964	0.513486	0.639869	0.512851	0.326777	0.730756	0.783893	0.721773	0.555039	0.0927426	0.40203	0.677563	0.343521
1230	0	0.165841	0.0932287	0.120939	0.117407	0.311324	0.629743	0.518144	0.303294	0.269598	0.720717	0.655665	0.328469	0.763017	0.694962	0.734446	0.452166	0.371621	0.235722	0.404175	0.253874
1231	1	0.999791	0.99937	0.999345	0.999732	0.99886	0.99815	0.996617	0.995276	0.999731	0.999702	0.998824	0.997325	0.99877	0.999036	0.998861	0.99761	0.996743	0.983451	0.976572	0.972601
1232	0	0.0358279	0.0233932	0.00671266	0.00259761	0.298723	0.836919	0.767789	0.643154	0.0463556	0.137368	0.477905	0.255023	0.469973	0.720555	0.798687	0.6615	0.0419906	0.261548	0.368347	0.100573
1233	0	0.195618	0.347749	0.472892	0.734871	0.670883	0.912123	0.804389	0.754078	0.28704	0.810689	0.724111	0.629144	0.691659	0.92635	0.890714	0.769053	0.453828	0.480398	0.58032	0.353271
1234	1	0.776481	0.91858	0.982951	0.976749	0.971859	0.989304	0.993598	0.992501	0.98917	0.998707	0.996157	0.994791	0.993876	0.997661	0.996336	0.995232	0.347394	0.643862	0.916466	0.874647
1235	0	0.157703	0.133838	0.12119	0.0306038	0.290139	0.584364	0.680263	0.468622	0.0484673	0.501481	0.427454	0.201139	0.129191	0.450665	0.50527	0.306271	0.261046	0.41649	0.405344	0.294982
1236	0	0.513167	0.49354	0.637753	0.672159	0.736389	0.973428	0.956932	0.948854	0.52445	0.938052	0.99179	0.990747	0.31043	0.96581	0.993598	0.995074	0.138935	0.139834	0.437231	0.22043
1237	0	0.192341	0.174199	0.35635	0.0617271	0.335935	0.788996	0.420028	0.171131	0.478168	0.677128	0.42477	0.270557	0.38635	0.80662	0.550662	0.278562	0.29967	0.34109	0.705356	0.422826
1238	1	0.71706	0.688701	0.717585	0.654214	0.523439	0.927307	0.976821	0.844971	0.717382	0.984756	0.99423	0.977193	0.845734	0.983816	0.993904	0.954171	0.651619	0.671217	0.820239	0.421344
1239	0	0.536389	0.10992	0.184889	0.0805461	0.317146	0.836536	0.701765	0.503705	0.234297	0.86158	0.716354	0.534424	0.357374	0.621766	0.532809	0.388313	0.787956	0.657235	0.558679	0.385493
1240	1	0.999922	0.999709	0.99979	0.99992	0.999239	0.998246	0.999281	0.999328	0.996935	0.999393	0.99968	0.999797	0.998688	0.999774	0.999631	0.999365	0.999079	0.997017	0.995056	0.992447
1241	1	0.996518	0.987676	0.995575	0.999035	0.829405	0.939696	0.975835	0.977199	0.928628	0.995272	0.994362	0.993787	0.995819	0.995957	0.997217	0.996406	0.773936	0.751638	0.915256	0.972127
1242	0	0.201956	0.218811	0.288151	0.129618	0.878508	0.897155	0.788873	0.642894	0.312183	0.594558	0.433563	0.377668	0.262633	0.861419	0.717543	0.345512	0.312778	0.427031	0.528284	0.418247
1243	0	0.115209	0.15395	0.214006	0.268848	0.330092	0.816019	0.582526	0.534467	0.325174	0.537771	0.47234	0.290034	0.684996	0.70812	0.494039	0.19703	0.447106	0.510827	0.615754	0.285468
1244	0	0.0815899	0.10087	0.105937	0.0477455	0.353821	0.667653	0.567161	0.387687	0.0674385	0.543224	0.519491	0.317267	0.183313	0.713513	0.587701	0.223194	0.308891	0.331142	0.461324	0.261735
1245	0	0.063915	0.0803073	0.0916439	0.0302401	0.111305	0.609561	0.609688	0.400035	0.0936031	0.274815	0.322197	0.176368	0.111103	0.370937	0.493561	0.253486	0.146522	0.153116	0.114008	0.0595102
1246	0	0.0705871	0.0859839	0.0397115	0.00771747	0.253452	0.524131	0.306708	0.18864	0.0431816	0.344359	0.244741	0.136729	0.184172	0.543164	0.294566	0.0771466	0.159057	0.271203	0.340116	0.0849122
1247	1	0.987484	0.981209	0.995212	0.999441	0.996468	0.996989	0.995423	0.992014	0.997177	0.999262	0.998118	0.997232	0.995434	0.998572	0.998038	0.997381	0.974416	0.86486	0.955065	0.956855
1248	1	0.999467	0.996622	0.998231	0.999441	0.999531	0.999029	0.998772	0.998757	0.999649	0.999844	0.999815	0.99978	0.999303	0.999688	0.999668	0.999395	0.970767	0.960382	0.987305	0.988425
1249	0	0.235902	0.227495	0.479976	0.573162	0.746161	0.847388	0.815727	0.621246	0.629025	0.772636	0.963897	0.763592	0.482286	0.81499	0.90959	0.849529	0.525923	0.395462	0.526823	0.286517
1250	0	0.488237	0.453163	0.42447	0.10995	0.824581	0.939989	0.920024	0.895402	0.270928	0.91285	0.908379	0.902754	0.834008	0.948585	0.957356	0.949018	0.865482	0.806013	0.781575	0.861803
1251	0	0.817159	0.146886	0.024988	0.00520818	0.0938892	0.165587	0.187035	0.016479	0.162275	0.130835	0.284347	0.0156269	0.192632	0.314973	0.200833	0.0590975	0.480632	0.682499	0.544379	0.23965
1252	0	0.660029	0.23045	0.0912052	0.0180648	0.259424	0.595346	0.205412	0.112277	0.452274	0.66826	0.439325	0.284711	0.853031	0.881101	0.861412	0.586677	0.929016	0.787447	0.772141	0.31611
1253	0	0.0691443	0.126788	0.115262	0.0456929	0.272804	0.489389	0.542107	0.411351	0.061468	0.508414	0.551799	0.403066	0.209935	0.377187	0.471582	0.359334	0.161427	0.585743	0.568696	0.347291
1254	1	0.73671	0.478636	0.612192	0.457925	0.702795	0.964988	0.970833	0.926547	0.915774	0.988887	0.980239	0.957555	0.990923	0.993203	0.982313	0.960363	0.976441	0.926286	0.917035	0.877619
1255	1	0.993341	0.990368	0.995683	0.999376	0.983804	0.994488	0.996826	0.996729	0.964926	0.998089	0.99838	0.997748	0.998377	0.998131	0.998632	0.997906	0.947673	0.958955	0.98262	0.986485
1256	0	0.435808	0.0804644	0.0842144	0.0259898	0.099931	0.400513	0.474484	0.307319	0.0260719	0.180785	0.188952	0.11869	0.208266	0.220386	0.315225	0.240788	0.46463	0.52411	0.288955	0.15244
1257	1	0.189753	0.245828	0.458974	0.0979154	0.718519	0.90369	0.916201	0.627196	0.44827	0.972153	0.979763	0.956725	0.898436	0.944837	0.904641	0.895018	0.16287	0.36432	0.633183	0.530532
1258	0	0.310976	0.184764	0.221941	0.0391382	0.480954	0.930254	0.915852	0.887335	0.185213	0.825457	0.781975	0.548062	0.490041	0.919972	0.961536	0.781343	0.404117	0.461274	0.673023	0.411773
1259	0	0.134152	0.14603	0.163335	0.0454543	0.461431	0.513852	0.262572	0.168991	0.44009	0.560408	0.33583	0.217648	0.138519	0.570703	0.349067	0.0889585	0.465581	0.585995	0.627505	0.312792
1260	0	0.0514195	0.0990639	0.0823482	0.0171357	0.136631	0.554967	0.395489	0.198241	0.0389788	0.187115	0.197374	0.0590603	0.0697299	0.479623	0.451635	0.180048	0.160378	0.206563	0.364729	0.112633
1261	0	0.416145	0.18741	0.184961	0.0405052	0.428061	0.620221	0.247391	0.134408	0.615473	0.848444	0.570238	0.189625	0.63595	0.708188	0.401985	0.1646	0.66139	0.584399	0.722054	0.475281
1262	0	0.663449	0.137418	0.14628	0.306192	0.682732	0.902838	0.751291	0.509321	0.914564	0.687232	0.557128	0.42104	0.971025	0.892284	0.757064	0.634633	0.745177	0.649827	0.763819	0.616954
1263	0	0.184263	0.184588	0.16005	0.0164422	0.709457	0.88726	0.874187	0.802548	0.65174	0.847727	0.792708	0.664087	0.576246	0.830059	0.862609	0.63829	0.935648	0.911467	0.891069	0.815048
1264	1	0.998936	0.99476	0.997525	0.999505	0.96605	0.99628	0.997119	0.996924	0.9978	0.999458	0.999491	0.999195	0.998165	0.998117	0.998446	0.99815	0.761812	0.782929	0.960734	0.975666
1265	0	0.257591	0.293404	0.575112	0.199042	0.712729	0.821019	0.527018	0.56076	0.954374	0.872315	0.523605	0.402602	0.916374	0.919515	0.746574	0.488847	0.615213	0.697659	0.807622	0.670499
1266	1	0.998955	0.994083	0.993366	0.998932	0.998391	0.998946	0.998892	0.998839	0.999658	0.999755	0.999748	0.999771	0.999313	0.998898	0.999186	0.998586	0.99208	0.989984	0.98927	0.98375
1267	1	0.989053	0.874972	0.990385	0.995273	0.706167	0.97647	0.97865	0.966012	0.887357	0.991796	0.991501	0.984372	0.997846	0.99562	0.996561	0.991999	0.857862	0.874762	0.866458	0.79092
1268	0	0.342426	0.158813	0.158449	0.0415201	0.58102	0.835458	0.722529	0.556458	0.0776477	0.749641	0.655257	0.471271	0.736123	0.767433	0.784845	0.690991	0.792497	0.46529	0.442365	0.311951
1269	0	0.203316	0.349419	0.3266	0.141022	0.555734	0.846762	0.838371	0.605023	0.0923456	0.507736	0.523632	0.611842	0.100622	0.582387	0.68972	0.281731	0.726761	0.548271	0.747348	0.5992
1270	0	0.0906106	0.0682091	0.0257865	0.00902125	0.124547	0.399245	0.403304	0.283591	0.013199	0.159293	0.340746	0.242852	0.0751237	0.323378	0.413571	0.288978	0.620284	0.375343	0.211101	0.0849747
1271	1	0.0679616	0.0613321	0.632194	0.366408	0.0272802	0.104848	0.204576	0.033451	0.355185	0.166888	0.346044	0.164172	0.6214	0.528485	0.673908	0.525112	0.927118	0.649007	0.593237	0.28516
1272	0	0.261991	0.133877	0.23172	0.100674	0.120349	0.692101	0.75848	0.634087	0.0974216	0.554869	0.638969	0.433866	0.254527	0.777663	0.811161	0.686791	0.687992	0.60465	0.713062	0.452086
1273	0	0.379275	0.20901	0.0539655	0.0159456	0.344717	0.586634	0.543207	0.410533	0.140816	0.624142	0.601677	0.59101	0.480934	0.76676	0.725303	0.518618	0.126885	0.372825	0.385385	0.298662
1274	0	0.178979	0.100579	0.174317	0.219268	0.371455	0.674141	0.393882	0.263517	0.0519408	0.684014	0.482868	0.343085	0.33097	0.617925	0.606742	0.396922	0.215387	0.36017	0.369914	0.178547
1275	1	0.999882	0.999494	0.999528	0.999903	0.999754	0.999744	0.999666	0.999668	0.99987	0.9999	0.999887	0.999967	0.999693	0.999876	0.999942	0.999933	0.998611	0.996425	0.995522	0.99606
1276	0	0.161462	0.391461	0.0369937	0.165657	0.0883489	0.241598	0.567121	0.189272	0.122202	0.242505	0.363405	0.114647	0.144005	0.593075	0.48615	0.256458	0.726535	0.56155	0.596382	0.329199
1277	1	0.999876	0.99977	0.999836	0.99999	0.999697	0.999421	0.998872	0.99897	0.999881	0.999783	0.999633	0.999838	0.999684	0.999727	0.999635	0.999275	0.99725	0.993038	0.99253	0.992078
1278	1	0.991341	0.995675	0.998875	0.999743	0.99397	0.993746	0.996038	0.995941	0.999409	0.999378	0.999153	0.998788	0.997901	0.997644	0.997866	0.998083	0.194408	0.449888	0.89406	0.976118
1279	0	0.0732944	0.0496631	0.0557979	0.0317156	0.104475	0.220137	0.26026	0.15909	0.0355488	0.366006	0.316685	0.16093	0.0374489	0.241065	0.228082	0.0819507	0.144492	0.108603	0.176424	0.0776494
1280	0	0.0917772	0.101259	0.0527013	0.0107304	0.151773	0.469426	0.322175	0.297982	0.0707446	0.4664	0.390833	0.230059	0.114995	0.297274	0.2344	0.127634	0.146118	0.373997	0.438054	0.16705
1281	0	0.33396	0.288663	0.152164	0.0519233	0.228743	0.811138	0.832315	0.76732	0.0376124	0.63248	0.696856	0.594042	0.40434	0.82065	0.909485	0.73065	0.832655	0.741157	0.605661	0.432756
1282	0	0.124593	0.0728249	0.0759658	0.0966412	0.344457	0.592401	0.362394	0.175284	0.13463	0.727022	0.734259	0.43248	0.203867	0.510982	0.693654	0.388578	0.667399	0.532325	0.460543	0.184306
1283	0	0.103139	0.151239	0.0953718	0.029706	0.394678	0.756341	0.517106	0.417123	0.00783961	0.22544	0.165247	0.145974	0.123678	0.49574	0.477132	0.189389	0.122896	0.12854	0.33247	0.113633
1284	0	0.106501	0.129502	0.219515	0.342467	0.222588	0.531272	0.38327	0.169932	0.0947829	0.288394	0.223389	0.0871147	0.0599332	0.431254	0.453184	0.161161	0.0852209	0.167348	0.400336	0.149068
1285	0	0.107357	0.297664	0.287335	0.219861	0.325633	0.743244	0.65102	0.496695	0.37182	0.767035	0.509328	0.453645	0.84271	0.950485	0.940023	0.774899	0.373234	0.501954	0.515995	0.332658
1286	0	0.0711881	0.0685002	0.117765	0.0614948	0.109068	0.42414	0.626172	0.417767	0.0321083	0.305501	0.491479	0.232607	0.0565651	0.49131	0.625852	0.419484	0.398189	0.303399	0.238509	0.117773
1287	0	0.115539	0.272035	0.159913	0.107127	0.336544	0.879427	0.79656	0.571924	0.182978	0.833547	0.820648	0.685023	0.967241	0.928707	0.923417	0.717769	0.559964	0.641735	0.777449	0.742308
1288	1	0.636801	0.445304	0.782567	0.687971	0.442378	0.922892	0.967896	0.944289	0.587672	0.976112	0.983535	0.967525	0.327401	0.972107	0.975286	0.918803	0.257259	0.41415	0.791532	0.696604
1289	1	0.999821	0.995932	0.998185	0.999884	0.991388	0.996654	0.996171	0.994848	0.997696	0.998919	0.998828	0.998691	0.998089	0.998666	0.998832	0.998334	0.930491	0.93673	0.987211	0.993728
1290	0	0.104654	0.171636	0.21646	0.0507744	0.325327	0.797428	0.650258	0.57233	0.0584693	0.241718	0.392426	0.226115	0.273601	0.816813	0.590562	0.408505	0.8828	0.534806	0.664134	0.395464
1291	1	0.868774	0.815535	0.92672	0.955142	0.170324	0.585134	0.640974	0.574068	0.49727	0.973875	0.964648	0.966382	0.758715	0.923576	0.930914	0.863082	0.275511	0.640862	0.862693	0.782774
1292	0	0.0614448	0.164293	0.172715	0.102747	0.359619	0.679317	0.519724	0.562888	0.0649793	0.493003	0.575427	0.557111	0.158567	0.632793	0.715396	0.482198	0.507301	0.608711	0.632879	0.616504
1293	0	0.0660044	0.0559999	0.0216285	0.0038738	0.461584	0.89138	0.895305	0.757948	0.134814	0.286947	0.676861	0.665253	0.0601946	0.53419	0.841871	0.722523	0.39119	0.443345	0.450974	0.158108
1294	1	0.999894	0.999785	0.999927	0.999992	0.999832	0.999897	0.999708	0.999665	0.99977	0.999956	0.99993	0.999975	0.999617	0.999846	0.999862	0.999871	0.997506	0.992134	0.992526	0.993273
1295	0	0.0432147	0.0427087	0.0291309	0.00604532	0.278114	0.39103	0.428405	0.246418	0.216259	0.332846	0.257776	0.202571	0.129698	0.212211	0.352903	0.213858	0.824804	0.737307	0.584995	0.42646
1296	0	0.169065	0.160919	0.126195	0.0211411	0.452747	0.833737	0.792866	0.834371	0.473257	0.832338	0.715616	0.705973	0.372962	0.806238	0.899735	0.908124	0.427445	0.426837	0.459287	0.458183
1297	1	0.999876	0.999659	0.999834	0.999989	0.998665	0.999333	0.998661	0.99871	0.999309	0.999829	0.999607	0.999811	0.999247	0.999594	0.999442	0.999102	0.994819	0.988794	0.983826	0.982382
1298	1	0.99947	0.997939	0.998997	0.999702	0.997915	0.996768	0.996137	0.996264	0.999203	0.99946	0.999281	0.999396	0.99819	0.997881	0.997744	0.997538	0.976864	0.946671	0.977691	0.973258
1299	1	0.401984	0.617556	0.836517	0.871988	0.431224	0.834215	0.860338	0.918982	0.303023	0.962678	0.983031	0.983432	0.916345	0.942324	0.98135	0.983748	0.424672	0.552825	0.807673	0.791709
1300	0	0.571587	0.47659	0.455304	0.130315	0.606928	0.798799	0.700355	0.525282	0.415421	0.69675	0.66552	0.408211	0.992059	0.944231	0.937085	0.72101	0.285409	0.539056	0.756969	0.442802
1301	0	0.292757	0.168735	0.229725	0.135237	0.385484	0.883149	0.877067	0.709626	0.0922919	0.515353	0.803093	0.771411	0.109482	0.57293	0.620048	0.372151	0.518348	0.480633	0.535818	0.354821
1302	0	0.10112	0.107626	0.072639	0.0123994	0.18685	0.632317	0.287569	0.250357	0.139185	0.308448	0.191253	0.145196	0.0516969	0.467253	0.209095	0.0604866	0.242207	0.282715	0.293957	0.081007
1303	0	0.911273	0.518932	0.567003	0.15873	0.939318	0.955015	0.861499	0.71419	0.951377	0.949715	0.872505	0.751481	0.908575	0.901266	0.840494	0.731528	0.945009	0.841876	0.911987	0.90271
1304	0	0.0896284	0.059885	0.0525299	0.0150532	0.083348	0.284693	0.249987	0.112692	0.0873231	0.336662	0.3427	0.147226	0.339938	0.294893	0.336998	0.0838639	0.343353	0.149082	0.128726	0.0315454
1305	0	0.135408	0.190797	0.198471	0.065728	0.676818	0.922418	0.756792	0.493529	0.059754	0.298757	0.275	0.166063	0.231593	0.833337	0.592856	0.239271	0.374882	0.322862	0.687324	0.585253
1306	0	0.103139	0.180846	0.264911	0.130754	0.730893	0.894722	0.892573	0.622603	0.917093	0.908313	0.875651	0.581484	0.687868	0.89531	0.826448	0.673559	0.158961	0.338478	0.567185	0.508709
1307	1	0.999829	0.999719	0.999766	0.999915	0.998316	0.998854	0.998815	0.999079	0.999757	0.999888	0.999892	0.999945	0.999167	0.999684	0.999756	0.999741	0.984815	0.986694	0.992546	0.993625
1308	1	0.949012	0.979208	0.989211	0.986987	0.984663	0.996839	0.995779	0.982973	0.999251	0.998607	0.998763	0.99672	0.996819	0.998294	0.99778	0.988041	0.986091	0.96156	0.968908	0.913784
1309	0	0.126585	0.060432	0.0268643	0.00402664	0.285148	0.543798	0.333668	0.144845	0.0440729	0.31828	0.160388	0.0422792	0.111593	0.326325	0.174929	0.0290181	0.194611	0.243784	0.378397	0.178645
1310	0	0.0755069	0.0657259	0.0374531	0.0180275	0.0245701	0.667029	0.527573	0.212816	0.109417	0.235666	0.549247	0.272159	0.0325918	0.274549	0.369083	0.145693	0.18615	0.281728	0.206905	0.0463065
1311	1	0.993379	0.979215	0.99599	0.999341	0.98052	0.994006	0.995443	0.993046	0.995084	0.998531	0.997848	0.996262	0.994492	0.996141	0.996787	0.995022	0.558773	0.779983	0.928675	0.940024
1312	0	0.0557901	0.0737091	0.0535057	0.00833341	0.249344	0.349644	0.391524	0.32059	0.0784474	0.253131	0.255034	0.128233	0.093703	0.299265	0.446287	0.235649	0.732614	0.394263	0.48893	0.473477
1313	1	0.854538	0.931104	0.951209	0.838747	0.58445	0.941084	0.981822	0.985512	0.912893	0.992387	0.995385	0.99633	0.942039	0.985666	0.992579	0.992555	0.741728	0.598923	0.874975	0.93068
1314	0	0.219408	0.374957	0.387696	0.185252	0.176637	0.744996	0.650208	0.597629	0.334049	0.626018	0.580407	0.518714	0.563337	0.824785	0.801965	0.64345	0.551881	0.586771	0.713966	0.275222
1315	0	0.0570222	0.204389	0.0779739	0.0269728	0.342222	0.609997	0.553906	0.405684	0.416405	0.555356	0.595411	0.379992	0.311137	0.680356	0.712191	0.513827	0.779429	0.649112	0.729668	0.612522
1316	0	0.137904	0.264865	0.270502	0.0592029	0.51272	0.76328	0.543506	0.32658	0.300566	0.620469	0.451949	0.200027	0.718027	0.895545	0.689607	0.484451	0.421568	0.493777	0.652143	0.476225
1317	0	0.962103	0.490754	0.710504	0.218727	0.028731	0.149569	0.29686	0.167208	0.0489713	0.141893	0.556587	0.138515	0.0479385	0.517386	0.329437	0.200321	0.42798	0.323915	0.368603	0.158191
1318	1	0.364809	0.705245	0.982263	0.977922	0.910451	0.984233	0.989137	0.982819	0.92923	0.996205	0.994909	0.992028	0.980005	0.993265	0.993709	0.993214	0.849752	0.601715	0.912337	0.973534
1319	0	0.0456255	0.167086	0.0904514	0.0281486	0.0676054	0.547547	0.368082	0.13214	0.229266	0.607966	0.370262	0.261608	0.422264	0.823978	0.626872	0.265616	0.705711	0.359176	0.410029	0.104277
1320	0	0.119547	0.0444881	0.0125746	0.00217933	0.0462846	0.132866	0.250978	0.0497266	0.0838278	0.208711	0.418177	0.0495348	0.0355604	0.158724	0.0678222	0.0525405	0.285853	0.525812	0.413167	0.229471
1321	1	0.999911	0.999832	0.999898	0.999986	0.999919	0.999904	0.999858	0.99989	0.999915	0.999985	0.999972	0.999989	0.999886	0.999964	0.999964	0.999949	0.999105	0.996893	0.996628	0.995792
1322	0	0.171661	0.215188	0.245195	0.208292	0.196986	0.592123	0.467421	0.272717	0.306476	0.774189	0.618728	0.279372	0.142489	0.587875	0.443992	0.206815	0.261691	0.316533	0.500067	0.202405
1323	0	0.612122	0.873885	0.811306	0.513176	0.588217	0.855654	0.857887	0.820411	0.778132	0.972626	0.901866	0.860786	0.922643	0.98979	0.993672	0.95898	0.376839	0.523685	0.740389	0.663003
1324	0	0.095988	0.194513	0.174692	0.0419037	0.210436	0.483474	0.253062	0.1069	0.0722498	0.391055	0.332352	0.149549	0.175446	0.561676	0.497296	0.205184	0.292707	0.352917	0.49729	0.218644
1325	0	0.19675	0.150024	0.14423	0.11271	0.346667	0.680027	0.670632	0.635082	0.480085	0.801727	0.660483	0.464146	0.821702	0.935385	0.908569	0.79226	0.642885	0.618439	0.671843	0.364372
1326	0	0.061946	0.0627776	0.0718423	0.0236294	0.112024	0.432761	0.439012	0.275781	0.0542444	0.430675	0.47409	0.29053	0.0667321	0.443459	0.527995	0.25727	0.573564	0.490019	0.34922	0.201738
1327	0	0.074647	0.14327	0.0590366	0.0105659	0.399885	0.630804	0.604182	0.365901	0.0771966	0.203684	0.282761	0.164359	0.758375	0.719216	0.700157	0.285579	0.249601	0.431647	0.598052	0.246281
1328	0	0.286194	0.211954	0.0260045	0.00722879	0.0819347	0.557504	0.51305	0.239726	0.420161	0.758745	0.720008	0.508253	0.340866	0.568504	0.562097	0.352838	0.48993	0.554341	0.640878	0.376144
1329	0	0.127076	0.123722	0.116114	0.0267391	0.519698	0.662539	0.72289	0.536589	0.839067	0.679012	0.626511	0.611789	0.823528	0.785806	0.737203	0.663766	0.846695	0.765156	0.720899	0.660457
1330	0	0.328567	0.246487	0.174398	0.089462	0.329746	0.771288	0.726062	0.367439	0.0812865	0.552834	0.688084	0.486594	0.300224	0.809516	0.792477	0.57563	0.313416	0.701783	0.77817	0.778243
1331	0	0.979991	0.839565	0.82878	0.835783	0.829109	0.983934	0.964406	0.846425	0.998161	0.995249	0.982051	0.937845	0.985785	0.959202	0.950705	0.886818	0.943929	0.895719	0.911935	0.870781
1332	1	0.999893	0.999744	0.999322	0.999783	0.999803	0.999414	0.998908	0.999057	0.999499	0.999818	0.999756	0.999824	0.999562	0.999825	0.999734	0.999519	0.997237	0.992665	0.990804	0.990653
1333	0	0.0689319	0.147859	0.34098	0.102519	0.195735	0.627642	0.476893	0.403954	0.0741461	0.22851	0.254043	0.179373	0.151711	0.623569	0.647985	0.328268	0.327556	0.365023	0.560596	0.31719
1334	0	0.0334312	0.166363	0.468536	0.296815	0.15511	0.451438	0.553142	0.519367	0.0492406	0.58649	0.832191	0.743054	0.172924	0.616806	0.829802	0.832013	0.0967997	0.0867364	0.121586	0.114889
1335	0	0.823805	0.514489	0.334588	0.093764	0.891218	0.964696	0.936469	0.826185	0.94193	0.965923	0.87071	0.778725	0.967642	0.89101	0.84085	0.660246	0.446614	0.471279	0.824754	0.757141
1336	0	0.0710971	0.14562	0.075295	0.0582083	0.20075	0.533822	0.582838	0.474313	0.0523427	0.44996	0.555282	0.446707	0.0988394	0.362608	0.594946	0.522327	0.835557	0.686475	0.436115	0.200161
1337	1	0.992873	0.680167	0.972439	0.983096	0.714455	0.964886	0.975633	0.931196	0.97321	0.990405	0.987533	0.977626	0.780175	0.982189	0.989889	0.987519	0.763156	0.771153	0.72028	0.81341
1338	0	0.0318397	0.0772325	0.0403777	0.00501753	0.0916422	0.172988	0.168917	0.0311071	0.0256196	0.0975828	0.132237	0.0274421	0.109457	0.257066	0.227779	0.0499395	0.0567366	0.0961694	0.079301	0.0210312
1339	1	0.794863	0.901919	0.982114	0.995031	0.973918	0.973257	0.986623	0.988384	0.952168	0.995227	0.994593	0.991541	0.972962	0.985777	0.994731	0.993292	0.916674	0.837186	0.950345	0.925307
1340	0	0.080627	0.0964271	0.0919087	0.0387037	0.321863	0.78448	0.93381	0.791797	0.131484	0.709914	0.826856	0.656475	0.561384	0.877816	0.978429	0.902739	0.546507	0.567137	0.673483	0.528657
1341	0	0.109087	0.0355711	0.0638861	0.0374248	0.106702	0.536356	0.524815	0.356069	0.0826919	0.486671	0.320835	0.210337	0.328768	0.63492	0.607658	0.204208	0.597387	0.536761	0.502404	0.153889
1342	1	0.995405	0.997494	0.999176	0.999764	0.993727	0.99416	0.997205	0.997955	0.999173	0.999293	0.999361	0.999414	0.998256	0.998491	0.99895	0.9987	0.967817	0.931723	0.982737	0.982813
1343	1	0.990223	0.931957	0.979052	0.989394	0.759326	0.986274	0.986256	0.962313	0.993223	0.997917	0.996769	0.995739	0.994428	0.996533	0.994871	0.992631	0.991795	0.964317	0.976265	0.981172
1344	1	0.999791	0.999429	0.99981	0.99998	0.998816	0.999276	0.99874	0.998553	0.999257	0.999895	0.999723	0.999646	0.999328	0.999646	0.999219	0.998882	0.88775	0.913713	0.984931	0.989904
1345	0	0.852609	0.330414	0.269128	0.0430491	0.604372	0.783255	0.764388	0.790665	0.349084	0.760029	0.720657	0.552019	0.55767	0.794037	0.863093	0.748455	0.203232	0.440225	0.609149	0.507339
1346	0	0.099808	0.34763	0.747548	0.767678	0.676793	0.887851	0.758588	0.597939	0.671892	0.822905	0.650536	0.433504	0.823077	0.947265	0.743042	0.499226	0.165315	0.312433	0.324455	0.149392
1347	1	0.999195	0.99662	0.998921	0.999859	0.989377	0.99685	0.9981	0.997857	0.999545	0.999624	0.999308	0.999529	0.998504	0.999152	0.999094	0.999037	0.921381	0.857316	0.961577	0.975291
1348	0	0.133843	0.222918	0.187915	0.0752945	0.279259	0.470049	0.242361	0.0894775	0.261001	0.490003	0.329425	0.0828109	0.145331	0.683643	0.385594	0.0390116	0.0368432	0.282432	0.578236	0.252083
1349	0	0.094746	0.149718	0.227863	0.0284983	0.147988	0.489865	0.438192	0.300017	0.0606629	0.350651	0.363448	0.247187	0.278256	0.660722	0.566031	0.335973	0.242075	0.411294	0.42296	0.14911
1350	0	0.100741	0.249022	0.251923	0.0639963	0.303726	0.824006	0.723689	0.646574	0.133338	0.603572	0.477079	0.335238	0.636162	0.844641	0.786636	0.43823	0.463815	0.646625	0.676384	0.395327
1351	1	0.997949	0.978981	0.991999	0.99629	0.928323	0.971414	0.985308	0.979861	0.967695	0.997334	0.99688	0.994629	0.986702	0.991245	0.996018	0.994771	0.757145	0.806732	0.937998	0.963007
1352	0	0.271382	0.271642	0.299649	0.0543538	0.735368	0.864933	0.650243	0.412073	0.633688	0.919093	0.776986	0.584612	0.791181	0.929306	0.848144	0.569264	0.256501	0.489353	0.76626	0.440401
1353	0	0.0710697	0.141147	0.124493	0.0308556	0.268609	0.639048	0.311715	0.205559	0.122513	0.427592	0.300785	0.178899	0.291729	0.777496	0.593154	0.241001	0.104894	0.281751	0.425443	0.131152
1354	0	0.975263	0.879807	0.991756	0.986067	0.517861	0.902046	0.873699	0.915426	0.185841	0.881897	0.928491	0.875063	0.507175	0.927596	0.967996	0.957157	0.315545	0.402396	0.62958	0.631118
1355	0	0.133377	0.0755943	0.0560117	0.0358426	0.221571	0.497774	0.454657	0.380437	0.0566227	0.330219	0.375002	0.242572	0.143298	0.466792	0.543241	0.349441	0.282167	0.380566	0.346098	0.22603
1356	1	0.878047	0.571683	0.833167	0.511036	0.593439	0.845878	0.81094	0.663717	0.249677	0.850029	0.889473	0.791078	0.590738	0.875249	0.835008	0.694907	0.422353	0.579397	0.825914	0.66702
1357	0	0.0664833	0.0584498	0.0279954	0.00294447	0.121125	0.533657	0.35276	0.24116	0.050247	0.255604	0.279106	0.195621	0.126984	0.655862	0.549444	0.145872	0.700681	0.459454	0.387314	0.121442
1358	0	0.206625	0.181893	0.130831	0.0809456	0.497515	0.731063	0.411747	0.288739	0.204606	0.363065	0.160602	0.12423	0.548218	0.7921	0.606888	0.155197	0.335579	0.458709	0.662261	0.433874
1359	0	0.369928	0.185688	0.257296	0.0644818	0.554041	0.920657	0.894757	0.788495	0.366936	0.840301	0.779786	0.717548	0.821122	0.859599	0.871895	0.617916	0.768394	0.656403	0.736994	0.602237
1360	0	0.205523	0.0860748	0.064417	0.0346578	0.618077	0.813953	0.566499	0.224863	0.4356	0.698424	0.458724	0.214549	0.659893	0.730286	0.723015	0.655554	0.697339	0.569005	0.54208	0.426224
1361	0	0.0732035	0.348754	0.84001	0.570161	0.2628	0.768751	0.831432	0.872914	0.199496	0.89944	0.973008	0.94726	0.193613	0.840864	0.966452	0.988569	0.481453	0.280533	0.316773	0.326323
1362	0	0.716374	0.398132	0.338645	0.554857	0.882777	0.983435	0.989898	0.991821	0.931906	0.970313	0.992003	0.997802	0.728187	0.922633	0.930298	0.935575	0.583542	0.767594	0.800438	0.647233
1363	1	0.998185	0.987476	0.99345	0.996792	0.942718	0.983128	0.993496	0.993576	0.996531	0.997	0.996924	0.99507	0.99264	0.98574	0.99519	0.987663	0.593285	0.454977	0.572721	0.68088
1364	0	0.804375	0.385515	0.910694	0.985916	0.600539	0.753009	0.720531	0.512091	0.300025	0.803687	0.716213	0.660655	0.365418	0.731656	0.783686	0.683493	0.175618	0.279152	0.404142	0.34942
1365	0	0.123978	0.107676	0.187516	0.0372726	0.335401	0.789958	0.7636	0.577392	0.28072	0.581751	0.389858	0.314554	0.686056	0.4773	0.560535	0.426532	0.743527	0.627811	0.481956	0.362911
1366	0	0.0591499	0.0748043	0.0520049	0.0116781	0.096356	0.485654	0.469514	0.330138	0.0360591	0.375993	0.28422	0.204462	0.568613	0.387032	0.407675	0.275602	0.382907	0.425362	0.388815	0.250233
1367	0	0.63525	0.823688	0.379429	0.411106	0.680599	0.955805	0.928117	0.887283	0.989671	0.985948	0.950886	0.906547	0.893277	0.966755	0.97469	0.948187	0.974356	0.893108	0.921702	0.857202
1368	0	0.185969	0.345432	0.364308	0.0676758	0.508764	0.72647	0.671796	0.577679	0.252439	0.256543	0.273283	0.282963	0.898814	0.900192	0.796631	0.66183	0.85734	0.597805	0.871842	0.854506
1369	1	0.999871	0.999635	0.999774	0.999915	0.999777	0.999304	0.998857	0.998771	0.999683	0.999685	0.999513	0.999383	0.999449	0.999805	0.999607	0.998887	0.986988	0.973849	0.984772	0.981659
1370	1	0.135289	0.762295	0.801319	0.930807	0.214569	0.741561	0.874294	0.633524	0.377379	0.960658	0.980923	0.94567	0.888639	0.959337	0.983887	0.966953	0.554676	0.574272	0.79291	0.743768
1371	0	0.203734	0.131486	0.0895565	0.0181939	0.353933	0.64172	0.569549	0.443392	0.0821166	0.25646	0.283989	0.238876	0.161395	0.185604	0.245041	0.0748469	0.57295	0.345064	0.355066	0.293275
1372	0	0.0542331	0.0886915	0.0401898	0.00836173	0.0630309	0.35912	0.34847	0.221381	0.0789647	0.563056	0.542965	0.329063	0.108524	0.414845	0.501403	0.349329	0.386133	0.441213	0.336701	0.209005
1373	0	0.184361	0.164896	0.134665	0.24378	0.42551	0.517772	0.171617	0.0244358	0.258745	0.701903	0.558178	0.229117	0.350033	0.376366	0.413884	0.223097	0.482625	0.396341	0.438824	0.0964338
1374	0	0.164678	0.277061	0.27999	0.0822184	0.914914	0.658095	0.444072	0.23194	0.697201	0.789407	0.430474	0.243226	0.613756	0.876081	0.581365	0.183055	0.322758	0.633681	0.794763	0.596578
1375	0	0.0726223	0.132716	0.0439701	0.0207516	0.373245	0.557981	0.361218	0.105485	0.46651	0.907457	0.712542	0.430554	0.409555	0.736463	0.582882	0.194966	0.060564	0.211614	0.422018	0.0695816
1376	0	0.100323	0.122276	0.0557879	0.029908	0.264972	0.706579	0.58465	0.406346	0.038126	0.212105	0.158894	0.0654238	0.267607	0.732207	0.532705	0.272632	0.324939	0.290478	0.569395	0.364433
1377	0	0.110255	0.132994	0.142296	0.03656	0.376001	0.695713	0.585214	0.391918	0.234584	0.462922	0.405857	0.183931	0.838903	0.831148	0.631938	0.18216	0.249264	0.43035	0.444808	0.176448
1378	0	0.0653223	0.0420565	0.00802253	0.0010511	0.142949	0.619927	0.507389	0.159195	0.0638743	0.241037	0.149847	0.0733235	0.0716575	0.140023	0.154783	0.0576537	0.0156414	0.0723675	0.130764	0.0221222
1379	0	0.539209	0.357015	0.329137	0.558128	0.661068	0.937802	0.957144	0.910983	0.339974	0.78758	0.960749	0.948057	0.417296	0.833229	0.876245	0.651467	0.903084	0.875224	0.831379	0.45245
1380	0	0.667592	0.360911	0.355304	0.0524023	0.832824	0.963329	0.933668	0.891439	0.990607	0.976285	0.967176	0.896654	0.960169	0.976501	0.977996	0.966715	0.917229	0.858684	0.9232	0.913133
1381	0	0.149467	0.10452	0.122299	0.0254238	0.397075	0.703191	0.7018	0.581871	0.159354	0.366516	0.486235	0.454012	0.19301	0.531614	0.613702	0.4361	0.10563	0.395215	0.308701	0.143523
1382	0	0.528039	0.282062	0.0259325	0.0177572	0.495535	0.869765	0.806445	0.383506	0.214957	0.59743	0.655388	0.465674	0.521465	0.791913	0.803508	0.465396	0.745924	0.629518	0.765058	0.54979
1383	0	0.718998	0.213524	0.0414055	0.0113245	0.0522676	0.141399	0.258059	0.100868	0.267257	0.290704	0.305353	0.0465847	0.0889456	0.306676	0.252031	0.141456	0.893585	0.824926	0.751838	0.398775
1384	0	0.100927	0.166166	0.124598	0.0586772	0.665444	0.872331	0.516066	0.221623	0.0540852	0.612582	0.412235	0.350122	0.225235	0.888616	0.759211	0.182085	0.140486	0.173037	0.411643	0.173711
1385	1	0.999193	0.989016	0.989854	0.998779	0.820751	0.970104	0.985128	0.96192	0.991319	0.997359	0.994449	0.993535	0.965396	0.994675	0.996162	0.995428	0.841	0.844076	0.94663	0.932071
1386	0	0.216074	0.144147	0.147662	0.0193529	0.223317	0.343951	0.257029	0.140929	0.0437977	0.194635	0.127649	0.0813403	0.126431	0.250998	0.216	0.0702945	0.173844	0.414403	0.371008	0.0867113
1387	0	0.0338953	0.0391748	0.0145739	0.00231292	0.0363241	0.163213	0.345639	0.0980451	0.00373862	0.0821654	0.0909747	0.0266974	0.0268527	0.0838315	0.11991	0.0322985	0.0355212	0.0963594	0.0626199	0.00545049
1388	1	0.995631	0.989133	0.996176	0.998844	0.99715	0.996064	0.995747	0.995428	0.998663	0.998791	0.998458	0.998806	0.998425	0.998152	0.997764	0.997236	0.957291	0.93763	0.982701	0.987259
1389	0	0.0877536	0.0524852	0.0416973	0.0270097	0.32087	0.65957	0.637635	0.317619	0.0645941	0.406385	0.370292	0.312409	0.349897	0.525588	0.518231	0.27005	0.902282	0.650375	0.569148	0.26366
1390	0	0.204275	0.0794516	0.0152489	0.00502572	0.0872098	0.563104	0.572299	0.263222	0.10207	0.435694	0.583602	0.39187	0.268847	0.675666	0.736143	0.420758	0.421722	0.350713	0.407462	0.104544
1391	1	0.999383	0.99411	0.995554	0.997824	0.993716	0.993939	0.984748	0.962573	0.993656	0.99698	0.997642	0.993656	0.99825	0.998632	0.99696	0.988141	0.973306	0.964861	0.958335	0.919704
1392	1	0.925688	0.987394	0.993565	0.993798	0.941761	0.989874	0.99413	0.993512	0.991662	0.998616	0.997643	0.997422	0.99846	0.99854	0.998737	0.997588	0.922084	0.800214	0.963567	0.974898
1393	0	0.207183	0.354398	0.747479	0.517456	0.511608	0.882703	0.906277	0.663813	0.259154	0.853022	0.745395	0.454858	0.463563	0.91776	0.879519	0.625017	0.480168	0.665254	0.777362	0.603504
1394	1	0.999891	0.999543	0.999566	0.999849	0.996337	0.997711	0.99621	0.997454	0.998576	0.999186	0.997532	0.997736	0.997144	0.999244	0.998623	0.998085	0.998438	0.986528	0.987145	0.984051
1395	0	0.0381869	0.0445544	0.0413268	0.00746972	0.179542	0.412701	0.538607	0.473144	0.0163921	0.125152	0.2135	0.178481	0.0433602	0.236159	0.452995	0.226618	0.181509	0.174374	0.231784	0.100016
1396	1	0.996267	0.983091	0.996014	0.998598	0.985001	0.996282	0.995908	0.993595	0.995497	0.998816	0.997207	0.99261	0.998976	0.999038	0.998363	0.996381	0.57151	0.647086	0.665357	0.521409
1397	0	0.221471	0.194272	0.163617	0.0365327	0.460592	0.916918	0.873397	0.722672	0.0490302	0.483868	0.650802	0.483453	0.668596	0.787377	0.7892	0.565484	0.74397	0.508364	0.636647	0.525985
1398	0	0.0657454	0.142321	0.0881277	0.0277968	0.430011	0.8516	0.588618	0.440265	0.326464	0.864542	0.641246	0.412432	0.877434	0.968812	0.835064	0.377921	0.160911	0.321264	0.456322	0.192543
1399	0	0.165902	0.374767	0.522729	0.268097	0.310532	0.917014	0.932387	0.954848	0.134119	0.818096	0.936227	0.912971	0.29353	0.863018	0.923297	0.95094	0.183571	0.155729	0.460153	0.41933
1400	1	0.951274	0.991981	0.999029	0.999844	0.999832	0.999227	0.998998	0.998609	0.999691	0.999784	0.999566	0.999518	0.99964	0.999856	0.999802	0.999129	0.996998	0.990387	0.989444	0.988925
1401	0	0.0431702	0.0557087	0.0231358	0.00327656	0.0401098	0.297309	0.329962	0.132748	0.116141	0.197297	0.421057	0.187973	0.0815336	0.297697	0.242407	0.208459	0.337979	0.243472	0.150002	0.0285187
1402	0	0.0832827	0.0538793	0.0868301	0.0252685	0.172331	0.820661	0.765988	0.632192	0.122102	0.494392	0.370366	0.276668	0.172448	0.551009	0.543606	0.374109	0.426548	0.680194	0.595189	0.349155
1403	1	0.996599	0.990787	0.95838	0.925335	0.99497	0.995543	0.993608	0.994963	0.992812	0.997912	0.994532	0.997203	0.998836	0.998498	0.998601	0.998057	0.997614	0.991885	0.988789	0.987377
1404	0	0.0964535	0.139258	0.119939	0.0727562	0.196633	0.573192	0.509832	0.386736	0.0957024	0.37507	0.419656	0.24192	0.15852	0.733066	0.78311	0.488252	0.346113	0.432727	0.589306	0.379042
1405	0	0.0488452	0.0828731	0.0529705	0.0121417	0.0969314	0.350398	0.378095	0.271456	0.0421558	0.260529	0.286729	0.186032	0.0362412	0.268265	0.441877	0.368659	0.34763	0.389476	0.338683	0.27647
1406	1	0.999876	0.999669	0.999376	0.999932	0.999694	0.999646	0.999284	0.999464	0.999708	0.999654	0.999711	0.99982	0.999562	0.999752	0.999693	0.999042	0.998009	0.994836	0.994204	0.992738
1407	0	0.107191	0.0967773	0.116874	0.0661515	0.313438	0.830485	0.841422	0.701887	0.788248	0.788782	0.854683	0.853825	0.834142	0.83457	0.860519	0.80918	0.667304	0.621789	0.560421	0.354894
1408	0	0.472403	0.62931	0.529256	0.130775	0.705375	0.928365	0.707852	0.47769	0.827232	0.906771	0.751209	0.556814	0.976166	0.961803	0.919222	0.495991	0.44882	0.816198	0.838934	0.446466
1409	0	0.514152	0.546284	0.52045	0.310579	0.548013	0.840402	0.753377	0.736091	0.321432	0.755298	0.747182	0.591051	0.543767	0.863991	0.887018	0.775123	0.922117	0.862331	0.769174	0.756857
1410	0	0.180615	0.198569	0.33286	0.188959	0.267772	0.634022	0.740008	0.615532	0.13091	0.436293	0.526291	0.333133	0.604184	0.766653	0.658674	0.565665	0.406416	0.468834	0.497871	0.295226
1411	0	0.734444	0.773944	0.295403	0.069991	0.490754	0.839159	0.849613	0.618415	0.504379	0.866383	0.779675	0.477275	0.950782	0.863899	0.858967	0.6343	0.495336	0.539602	0.577727	0.303354
1412	0	0.396028	0.15848	0.113045	0.127442	0.432164	0.7027	0.436748	0.307974	0.838858	0.851018	0.566442	0.276569	0.832485	0.884117	0.842249	0.403468	0.328757	0.48889	0.592151	0.220985
1413	0	0.137928	0.224125	0.0913053	0.0436142	0.287809	0.839231	0.734436	0.52097	0.367447	0.83488	0.70512	0.626049	0.730455	0.793691	0.768353	0.625915	0.682403	0.550311	0.619621	0.3627
1414	1	0.998987	0.99106	0.996504	0.994014	0.998407	0.998714	0.998	0.997238	0.999811	0.999805	0.999515	0.998179	0.99934	0.999272	0.999106	0.997736	0.965062	0.934426	0.950129	0.895459
1415	0	0.0921075	0.0807262	0.0272788	0.0066248	0.250796	0.471533	0.634972	0.36955	0.0832061	0.560566	0.546071	0.455371	0.145559	0.41372	0.488247	0.242996	0.321292	0.183155	0.237029	0.210591
1416	0	0.0847882	0.140072	0.150457	0.0910364	0.320877	0.770888	0.540688	0.562817	0.0692647	0.283765	0.359236	0.350155	0.262327	0.660952	0.662215	0.396251	0.464017	0.451872	0.572255	0.475658
1417	0	0.475266	0.16265	0.154538	0.0837977	0.46094	0.801616	0.600501	0.386003	0.948307	0.782844	0.755994	0.757537	0.975223	0.774475	0.781557	0.638674	0.918965	0.793948	0.724682	0.652228
1418	0	0.113976	0.173286	0.170823	0.104	0.62748	0.635807	0.412535	0.449547	0.048225	0.190104	0.253518	0.333735	0.131974	0.357549	0.323725	0.235888	0.147146	0.356266	0.41157	0.226674
1419	0	0.0416148	0.222371	0.410557	0.0900777	0.150802	0.65017	0.837516	0.58208	0.330569	0.93939	0.966249	0.881008	0.771445	0.809977	0.846489	0.878075	0.430209	0.203162	0.381609	0.214993
1420	0	0.0229305	0.311356	0.37906	0.16882	0.0838837	0.554594	0.702286	0.779036	0.0822515	0.599119	0.925237	0.93334	0.0680496	0.577744	0.875332	0.872197	0.186953	0.273644	0.533133	0.388552
1421	0	0.241903	0.260571	0.0819858	0.0545595	0.665329	0.814701	0.588791	0.603682	0.274403	0.645522	0.507213	0.436284	0.182526	0.927057	0.854194	0.524366	0.372635	0.543948	0.743427	0.623213
1422	0	0.273756	0.328183	0.348135	0.640642	0.82166	0.853523	0.85119	0.859826	0.914689	0.953725	0.874821	0.845522	0.989685	0.959966	0.93098	0.846607	0.896872	0.761084	0.77502	0.77495
1423	0	0.103132	0.0793601	0.0678674	0.0146538	0.185932	0.753193	0.722515	0.649621	0.209087	0.854108	0.908158	0.888225	0.591175	0.837909	0.831213	0.721865	0.849768	0.755439	0.788237	0.546017
1424	0	0.0377467	0.0540689	0.03531	0.0225171	0.204653	0.131005	0.0763785	0.0262604	0.017872	0.102481	0.13657	0.0532985	0.103491	0.160489	0.0986465	0.0223899	0.0369656	0.130916	0.0673483	0.0219482
1425	1	0.87753	0.96998	0.985332	0.99168	0.467633	0.982362	0.993105	0.979119	0.944965	0.989417	0.996946	0.995272	0.953731	0.986856	0.994852	0.988933	0.51056	0.749971	0.795929	0.64131
1426	0	0.420008	0.147795	0.162505	0.10059	0.341889	0.723686	0.701974	0.602837	0.0691788	0.697761	0.734408	0.78609	0.347207	0.717427	0.741713	0.67559	0.96077	0.698296	0.672636	0.510627
1427	0	0.0650374	0.0400522	0.0296888	0.00481033	0.0526368	0.0779041	0.0948883	0.0255857	0.00618988	0.036507	0.0590623	0.0209124	0.0196628	0.148757	0.191848	0.0554004	0.0647767	0.0623301	0.104971	0.0183318

## Sheet: Fig. 5c-d
T	Proposed_AUC	Proposed_AUC_95%CI	SimCLR(linear)_AUC	SimCLR(linear)_AUC_95%CI	SimCLR(fine-tune)_AUC	SimCLR(fine-tune)_AUC_95%CI	Noisy_student_AUC	Noisy_student_AUC_95%CI	FixMatch_AUC	FixMatch_AUC_95%CI
initial	0.948176	0.014596	0.948176	0.014596	0.948176	0.014596	0.948176	0.014596	0.948176	0.014596
1	0.962497	0.013653	0.852154	0.023457	0.880565	0.025421	0.943298	0.01528	0.944648	0.01482
2	0.973309	0.011933	0.856962	0.02374	0.888232	0.025622	0.944108	0.015597	0.948489	0.014623
3	0.974446	0.010398	0.864487	0.022245	0.904606	0.022308	0.950175	0.014326	0.948398	0.014477

## Sheet: Fig. 5c-d (raw)
Index	Label	Score_proposed_T=initial	Score_proposed_T=1	Score_proposed_T=2	Score_proposed_T=3	Score_SimCLR(linear)_T=initial	Score_SimCLR(linear)_T=1	Score_SimCLR(linear)_T=2	Score_SimCLR(linear)_T=3	Score_SimCLR(fine-tune)_T=initial	Score_SimCLR(fine-tune)_T=1	Score_SimCLR(fine-tune)_T=2	Score_SimCLR(fine-tune)_T=3	Score_noisy_student_T=initial	Score_noisy_student_T=1	Score_noisy_student_T=2	Score_noisy_student_T=3	Score_FixMatch_T=initial	Score_FixMatch_T=1	Score_FixMatch_T=2	Score_FixMatch_T=3
0	0	0.182671	0.143315	0.202824	0.0506149	0.182671	0.706361	0.532015	0.472369	0.182671	0.836677	0.570535	0.663513	0.182671	0.000868006	0.00182602	0.0058839	0.182671	0.0125614	0.0119225	0.0327893
1	1	0.548218	0.755638	0.833183	0.858164	0.548218	0.74919	0.853555	0.756375	0.548218	0.884743	0.955416	0.867052	0.548218	0.00821415	0.0360477	0.292456	0.548218	0.594768	0.465316	0.518221
2	0	0.106866	0.185693	0.160116	0.0580304	0.106866	0.752804	0.590708	0.42161	0.106866	0.509885	0.356448	0.351029	0.106866	0.00179206	0.00319204	0.0050153	0.106866	0.0124886	0.00464571	0.00454998
3	0	0.293672	0.31495	0.344067	0.105322	0.293672	0.707431	0.584441	0.539452	0.293672	0.619627	0.341173	0.402494	0.293672	0.000971401	0.00342078	0.0124345	0.293672	0.0310904	0.0218381	0.0145473
4	0	0.103401	0.0840559	0.121731	0.0237316	0.103401	0.307337	0.359645	0.353111	0.103401	0.410882	0.609828	0.515109	0.103401	0.00653118	0.00571118	0.0142523	0.103401	0.0114477	0.0246697	0.0102707
5	0	0.0481947	0.0816984	0.0510256	0.0165094	0.0481947	0.485882	0.568179	0.362103	0.0481947	0.4159	0.586712	0.318318	0.0481947	0.0019498	0.00276327	0.00476013	0.0481947	0.00217318	0.00232754	0.00139605
6	0	0.10167	0.129982	0.220323	0.0758677	0.10167	0.567632	0.578891	0.351314	0.10167	0.761021	0.32352	0.176264	0.10167	0.000761519	0.0018918	0.00447899	0.10167	0.00986379	0.027557	0.0147165
7	0	0.104753	0.115582	0.156447	0.0385738	0.104753	0.902741	0.807011	0.470236	0.104753	0.47442	0.59073	0.536722	0.104753	0.00566468	0.0207131	0.0363478	0.104753	0.00881249	0.00608002	0.00492185
8	1	0.663218	0.783761	0.982358	0.972967	0.663218	0.940249	0.959652	0.944721	0.663218	0.971362	0.984837	0.975934	0.663218	0.0284849	0.0757699	0.385594	0.663218	0.966173	0.97005	0.961543
9	0	0.15507	0.194099	0.124205	0.0619407	0.15507	0.648531	0.466702	0.29659	0.15507	0.204597	0.299244	0.219433	0.15507	0.000432388	0.00177061	0.00466258	0.15507	0.0153687	0.00853976	0.0131635
10	0	0.218333	0.300966	0.110159	0.0180253	0.218333	0.485136	0.465697	0.309935	0.218333	0.19828	0.163328	0.128406	0.218333	0.00115979	0.0030151	0.00923852	0.218333	0.00867654	0.010797	0.00503859
11	0	0.138668	0.0922106	0.0681137	0.0190624	0.138668	0.473686	0.460856	0.2977	0.138668	0.231198	0.184428	0.125992	0.138668	0.00152252	0.00113314	0.00219101	0.138668	0.00746377	0.0183092	0.0104921
12	0	0.368934	0.285608	0.324743	0.324158	0.368934	0.601665	0.679623	0.783548	0.368934	0.634099	0.501925	0.838395	0.368934	0.00184345	0.00454435	0.0183064	0.368934	0.0167888	0.00991046	0.0100609
13	1	0.9999	0.999695	0.999814	0.999985	0.9999	0.998742	0.999142	0.999501	0.9999	0.999895	0.999748	0.999846	0.9999	0.999998	0.999994	0.999992	0.9999	0.999985	0.999977	0.999982
14	1	0.999844	0.999686	0.999646	0.999805	0.999844	0.983966	0.970498	0.99038	0.999844	0.999296	0.997781	0.998696	0.999844	1	0.999999	0.999999	0.999844	0.999989	0.999986	0.999989
15	0	0.218531	0.0926558	0.0615895	0.018704	0.218531	0.418434	0.588379	0.631115	0.218531	0.141067	0.32424	0.451902	0.218531	0.00502599	0.00335465	0.00486171	0.218531	0.00557678	0.00847692	0.00715237
16	1	0.99617	0.996644	0.997648	0.999549	0.99617	0.984214	0.953897	0.985023	0.99617	0.999024	0.995014	0.998452	0.99617	0.999996	0.999987	0.999989	0.99617	0.999817	0.999809	0.99955
17	0	0.785627	0.364586	0.630482	0.283675	0.785627	0.648476	0.672211	0.836084	0.785627	0.824673	0.824927	0.845124	0.785627	0.0654451	0.036769	0.154714	0.785627	0.649094	0.760959	0.502868
18	0	0.0413216	0.0438728	0.0201208	0.00825183	0.0413216	0.230837	0.2215	0.180481	0.0413216	0.0313776	0.0634017	0.101868	0.0413216	0.00227459	0.00783601	0.0165041	0.0413216	0.00410694	0.00411838	0.00335257
19	0	0.304673	0.163873	0.115154	0.134633	0.304673	0.391579	0.522107	0.650329	0.304673	0.585511	0.281925	0.712304	0.304673	0.00179344	0.00257577	0.0109007	0.304673	0.365095	0.252749	0.16711
20	1	0.995572	0.452805	0.795701	0.615062	0.995572	0.972112	0.891342	0.959585	0.995572	0.963952	0.873136	0.989257	0.995572	0.897064	0.649997	0.762816	0.995572	0.99493	0.998175	0.998527
21	1	0.973298	0.507001	0.686445	0.510289	0.973298	0.930015	0.836768	0.842615	0.973298	0.80779	0.782335	0.879056	0.973298	0.993534	0.910596	0.489223	0.973298	0.713461	0.747164	0.485845
22	0	0.21817	0.389723	0.246379	0.0961456	0.21817	0.459991	0.661654	0.755308	0.21817	0.313321	0.24513	0.279219	0.21817	0.00235778	0.00867816	0.0178699	0.21817	0.671823	0.421852	0.432175
23	0	0.0371289	0.0996534	0.0785348	0.0720644	0.0371289	0.716411	0.641464	0.666495	0.0371289	0.0329153	0.0691162	0.0437981	0.0371289	0.0031871	0.00346631	0.00854826	0.0371289	0.00265941	0.0047244	0.00230519
24	0	0.0574305	0.0585555	0.0383309	0.00670199	0.0574305	0.156164	0.350782	0.407015	0.0574305	0.122012	0.165374	0.341426	0.0574305	0.00291895	0.00353774	0.00735849	0.0574305	0.00288399	0.00401614	0.00219054
25	0	0.078247	0.107376	0.074415	0.0205851	0.078247	0.664108	0.402478	0.298658	0.078247	0.234308	0.17597	0.153099	0.078247	0.00642635	0.00567611	0.0108925	0.078247	0.00645406	0.00295199	0.00360448
26	1	0.984431	0.907389	0.959909	0.962338	0.984431	0.922688	0.961012	0.902523	0.984431	0.807511	0.780221	0.961631	0.984431	0.999597	0.998011	0.999338	0.984431	0.875732	0.933553	0.969131
27	0	0.419839	0.26564	0.249095	0.0666237	0.419839	0.71844	0.51991	0.564451	0.419839	0.661237	0.412506	0.549112	0.419839	0.00211717	0.0070214	0.0411777	0.419839	0.303813	0.0607522	0.0909555
28	0	0.184752	0.135324	0.150875	0.0405951	0.184752	0.233802	0.547893	0.591065	0.184752	0.29051	0.190147	0.448924	0.184752	0.00207227	0.00520609	0.00826649	0.184752	0.0456713	0.237006	0.0458079
29	0	0.0780513	0.202633	0.0493071	0.111519	0.0780513	0.4548	0.498649	0.470345	0.0780513	0.115933	0.391669	0.0873237	0.0780513	0.00302953	0.00833784	0.0172848	0.0780513	0.00792905	0.00900836	0.00962199
30	0	0.0833896	0.098385	0.199307	0.220793	0.0833896	0.921611	0.865312	0.775131	0.0833896	0.460587	0.888992	0.665568	0.0833896	0.00671022	0.00979768	0.0224767	0.0833896	0.00983935	0.0198085	0.0406093
31	0	0.146212	0.0764512	0.037116	0.00781768	0.146212	0.528693	0.744151	0.788132	0.146212	0.359702	0.750027	0.459955	0.146212	0.00267505	0.005573	0.0134252	0.146212	0.0314691	0.0448392	0.0439565
32	0	0.0711734	0.0592031	0.0433992	0.0187172	0.0711734	0.421312	0.441536	0.368851	0.0711734	0.119825	0.0723851	0.123127	0.0711734	0.00453694	0.00371945	0.00417301	0.0711734	0.00818627	0.00709751	0.00704282
33	0	0.619453	0.521685	0.657602	0.453684	0.619453	0.911244	0.791915	0.620672	0.619453	0.939126	0.87304	0.930233	0.619453	0.811129	0.817801	0.663008	0.619453	0.0955396	0.197	0.312101
34	1	0.998028	0.995275	0.998812	0.999367	0.998028	0.912223	0.910139	0.903787	0.998028	0.99873	0.993947	0.995892	0.998028	0.999986	0.999908	0.999964	0.998028	0.998467	0.999405	0.999491
35	0	0.590415	0.351009	0.218841	0.0375799	0.590415	0.679227	0.570872	0.810747	0.590415	0.575144	0.873468	0.797491	0.590415	0.0149305	0.0279214	0.111404	0.590415	0.0619218	0.066016	0.0931182
36	0	0.196236	0.129	0.099631	0.0166218	0.196236	0.309463	0.42956	0.491515	0.196236	0.287608	0.311254	0.289969	0.196236	0.00304575	0.00264518	0.00681461	0.196236	0.0197689	0.0270699	0.011497
37	1	0.999918	0.999852	0.999922	0.99999	0.999918	0.998677	0.998643	0.999134	0.999918	0.99989	0.999748	0.999762	0.999918	0.999999	0.999999	0.999998	0.999918	0.999986	0.999987	0.999989
38	0	0.675415	0.140202	0.166179	0.333287	0.675415	0.792848	0.693355	0.677889	0.675415	0.387368	0.412897	0.392794	0.675415	0.00353571	0.0154809	0.0236669	0.675415	0.769421	0.494136	0.614752
39	0	0.256941	0.238116	0.305643	0.170451	0.256941	0.305194	0.372998	0.321645	0.256941	0.18447	0.268658	0.157151	0.256941	0.00292443	0.00620533	0.0106175	0.256941	0.278861	0.0910838	0.154643
40	1	0.9837	0.965377	0.997179	0.99826	0.9837	0.891877	0.828531	0.857364	0.9837	0.961293	0.150318	0.603638	0.9837	0.138446	0.360044	0.653279	0.9837	0.325405	0.518063	0.862239
41	0	0.0481795	0.0310224	0.014496	0.00299533	0.0481795	0.127426	0.197338	0.154371	0.0481795	0.0248805	0.0398544	0.0510092	0.0481795	0.00103813	0.00219866	0.00676307	0.0481795	0.00619844	0.00626838	0.00393115
42	0	0.066203	0.0686271	0.0665798	0.0195922	0.066203	0.526602	0.373428	0.359498	0.066203	0.226186	0.225013	0.23458	0.066203	0.0146235	0.0123322	0.0094374	0.066203	0.00216072	0.00355466	0.00182438
43	1	0.709682	0.481503	0.872101	0.888446	0.709682	0.668915	0.716533	0.791248	0.709682	0.436627	0.45406	0.326679	0.709682	0.00178372	0.00086496	0.00410199	0.709682	0.0324247	0.0383701	0.0152341
44	0	0.105725	0.243219	0.0770741	0.0523688	0.105725	0.938579	0.755608	0.747537	0.105725	0.243685	0.737396	0.55202	0.105725	0.00803513	0.254237	0.0854436	0.105725	0.00363771	0.0042234	0.00460811
45	0	0.885634	0.376131	0.462242	0.199546	0.885634	0.619782	0.428696	0.397402	0.885634	0.618972	0.431879	0.533966	0.885634	0.0220516	0.0318395	0.145246	0.885634	0.519228	0.462479	0.489229
46	0	0.0629535	0.0786414	0.0942094	0.0348315	0.0629535	0.513555	0.4285	0.600475	0.0629535	0.135406	0.15475	0.239677	0.0629535	0.00339027	0.0035975	0.00716456	0.0629535	0.00581469	0.00625422	0.00527864
47	0	0.147331	0.547787	0.451279	0.174641	0.147331	0.547067	0.534504	0.698452	0.147331	0.4976	0.629275	0.632474	0.147331	0.00427437	0.016948	0.125897	0.147331	0.647213	0.0671472	0.11906
48	0	0.11147	0.896998	0.978065	0.970529	0.11147	0.908921	0.806693	0.906148	0.11147	0.889043	0.785833	0.970945	0.11147	0.0103584	0.119436	0.256225	0.11147	0.705758	0.900148	0.885655
49	0	0.0230534	0.0180916	0.00346115	0.00168309	0.0230534	0.666726	0.318271	0.256511	0.0230534	0.0424579	0.0260078	0.0548785	0.0230534	0.000631965	0.00140469	0.00386773	0.0230534	0.00044448	0.000700172	0.000467251
50	0	0.274153	0.287918	0.272892	0.140222	0.274153	0.548867	0.795886	0.81679	0.274153	0.66624	0.403519	0.615178	0.274153	0.00426831	0.0112638	0.0225863	0.274153	0.0716361	0.164755	0.126891
51	0	0.0277459	0.0125448	0.00237156	0.00129703	0.0277459	0.663181	0.358541	0.354913	0.0277459	0.0991806	0.0308828	0.0599611	0.0277459	0.000572577	0.000625175	0.00121165	0.0277459	0.000448739	0.000440765	0.000200609
52	0	0.152155	0.265567	0.693481	0.526018	0.152155	0.808676	0.674182	0.571774	0.152155	0.505249	0.548395	0.441528	0.152155	0.00078161	0.00365531	0.028251	0.152155	0.0112565	0.0306814	0.0273452
53	1	0.578001	0.709968	0.951737	0.930573	0.578001	0.572977	0.415607	0.515192	0.578001	0.155167	0.230533	0.651637	0.578001	0.0291566	0.0319139	0.0507902	0.578001	0.0729867	0.146464	0.152314
54	0	0.0312544	0.196734	0.210124	0.182121	0.0312544	0.265128	0.443758	0.44564	0.0312544	0.134528	0.314692	0.556202	0.0312544	0.00429494	0.00641478	0.0165581	0.0312544	0.0116254	0.0245099	0.0105181
55	0	0.16826	0.242566	0.344473	0.0898976	0.16826	0.420879	0.476147	0.445236	0.16826	0.704891	0.419632	0.4541	0.16826	0.00242903	0.0151178	0.0260416	0.16826	0.0891205	0.03693	0.0273411
56	0	0.299512	0.370694	0.262195	0.0814539	0.299512	0.58543	0.685725	0.637055	0.299512	0.26391	0.232452	0.368561	0.299512	0.00259631	0.00839576	0.0183028	0.299512	0.0740938	0.160387	0.0807706
57	0	0.105806	0.144791	0.0833315	0.0429221	0.105806	0.757907	0.634353	0.4783	0.105806	0.324236	0.251918	0.286428	0.105806	0.00285076	0.00391368	0.005995	0.105806	0.00724638	0.00387773	0.00551367
58	0	0.826143	0.753234	0.493154	0.568017	0.826143	0.889375	0.950239	0.946825	0.826143	0.523685	0.593645	0.906727	0.826143	0.508612	0.0823823	0.229986	0.826143	0.932113	0.943237	0.797982
59	0	0.162223	0.203326	0.174979	0.0543604	0.162223	0.670894	0.447106	0.328664	0.162223	0.250371	0.291159	0.175704	0.162223	0.00132291	0.00430344	0.0104369	0.162223	0.0168134	0.00782492	0.00822416
60	0	0.118301	0.117534	0.165868	0.045188	0.118301	0.602733	0.352077	0.264087	0.118301	0.218621	0.223936	0.162151	0.118301	0.00128155	0.00278291	0.00600694	0.118301	0.00583634	0.0049375	0.00437897
61	0	0.0391889	0.0603698	0.0695562	0.0723001	0.0391889	0.155197	0.233926	0.298163	0.0391889	0.0321307	0.0862846	0.0696107	0.0391889	0.00099656	0.00167124	0.00836838	0.0391889	0.00215593	0.00314875	0.00264654
62	0	0.0564563	0.097773	0.118698	0.0212886	0.0564563	0.582018	0.615189	0.659436	0.0564563	0.213255	0.415284	0.384327	0.0564563	0.00139858	0.00439641	0.0147	0.0564563	0.0146776	0.011436	0.00940504
63	0	0.875414	0.386119	0.385271	0.225471	0.875414	0.737339	0.622332	0.673218	0.875414	0.665014	0.571475	0.585584	0.875414	0.260749	0.00565169	0.0156921	0.875414	0.48509	0.590085	0.413636
64	1	0.999796	0.99925	0.99972	0.999951	0.999796	0.965094	0.983187	0.98616	0.999796	0.999632	0.999534	0.999649	0.999796	0.999998	0.999996	0.999996	0.999796	0.999969	0.99996	0.999979
[truncated: 1,363 more rows]

## Sheet: Fig. 6b-c
T	Real_world_AUC	Real_world_AUC_95%CI
[truncated: 4 more rows]

[truncated: 12 more sheets: Fig. 6b-c (raw), Fig. 6e-f, Fig. 6e-f (raw), Fig. 8a-b, Fig. 8a-b (raw), Fig. 8c-d, Fig. 8c-d (raw), Fig. 9a-b, Fig. 9a-b (raw), Fig. 9c, Fig. S3a-b, Fig. S3a-b (raw)]
